# Supplementary material for: catena-Poly[[diaqua­calcium]bis­[μ-2-(1,3-dioxoisoindolin-2-yl)acetato]-κ3 O,O′:O;κ3 O:O,O′]
Source: Acta Crystallogr Sect E Struct Rep Online. 2011 Jul 16;67(Pt 8):m1102–3. doi: 10.1107/S1600536811027851 (PMC3212173; doi:10.1107/S1600536811027851)
Supplement: Supplementary file 2 [file e-67-m1102-Isup2.hkl]

# 
# h,k,l, Fc-squared, Fo-squared, sigma(Fo-squared) and status flag 
# 
data_I
_shelx_title '  Sohail Saeed's SS-MHB-12' 
_shelx_refln_list_code          4 
_shelx_F_calc_maximum      293.57 
_exptl_crystal_F_000      1000.00 
_reflns_d_resolution_high  0.7693 
 
loop_ 
 _symmetry_equiv_pos_as_xyz 
 'x, y, z' 
 '-x, y, -z+1/2' 
 'x+1/2, y+1/2, z' 
 '-x+1/2, y+1/2, -z+1/2' 
 '-x, -y, -z' 
 'x, -y, z-1/2' 
 '-x+1/2, -y+1/2, -z' 
 'x+1/2, -y+1/2, z-1/2' 
 
_cell_length_a    32.7520 
_cell_length_b     9.0435 
_cell_length_c     6.9753 
_cell_angle_alpha  90.000 
_cell_angle_beta   99.020 
_cell_angle_gamma  90.000 
 
_shelx_F_squared_multiplier     1.000 
 
loop_ 
 _refln_index_h 
 _refln_index_k 
 _refln_index_l 
 _refln_F_squared_calc 
 _refln_F_squared_meas 
 _refln_F_squared_sigma 
 _refln_observed_status 
   4   0   0     1826.19     1642.51     34.75 o 
   6   0   0     7871.36     7719.77    318.29 o 
   8   0   0     4096.82     4257.68     88.32 o 
  10   0   0     4828.50     4366.82     92.49 o 
  12   0   0     2640.85     2515.83     82.83 o 
  14   0   0     2347.54     2309.00     45.85 o 
  16   0   0     4013.97     4055.66     64.61 o 
  18   0   0       75.22       95.47      9.98 o 
  20   0   0     3020.10     3022.50     58.07 o 
  22   0   0      360.67      298.77     16.80 o 
  24   0   0      184.57      156.48     14.61 o 
  26   0   0     3279.39     3221.05     61.78 o 
  28   0   0     8179.99     7956.99    124.46 o 
  30   0   0      223.75      231.43     18.38 o 
  32   0   0     1822.69     1780.10     42.84 o 
  34   0   0        5.58        2.81     13.33 o 
  36   0   0        5.53       11.89     17.92 o 
  38   0   0       69.98       43.02     27.00 o 
  40   0   0      382.32      456.38     83.53 o 
   1   1   0       18.02       42.05      2.47 o 
   3   1   0    38238.07    39204.20    608.54 o 
   5   1   0       76.44      137.36      7.05 o 
   7   1   0      272.60      254.44     10.44 o 
   9   1   0      458.89      453.97     13.52 o 
  11   1   0     5391.53     5048.15     69.39 o 
  13   1   0     2490.77     2852.68     30.91 o 
  15   1   0      521.92      360.12     10.94 o 
  17   1   0     1551.88     1498.18     22.03 o 
  19   1   0      647.59      576.49     14.54 o 
  21   1   0     3293.69     3297.03     40.92 o 
  23   1   0      345.54      323.29     15.28 o 
  25   1   0     2012.74     1917.97     29.64 o 
  27   1   0       10.83       -9.31      9.46 o 
  29   1   0     1149.85     1217.90     24.37 o 
  31   1   0     3139.82     3181.48     43.58 o 
  33   1   0      293.13      301.49     15.85 o 
  35   1   0       18.94       15.13     10.93 o 
  37   1   0        3.67       15.97     17.42 o 
  39   1   0       28.96       27.24     15.68 o 
  41   1   0        5.41       -7.86     17.57 o 
   0   2   0     3024.14     3191.77     92.44 o 
   2   2   0      471.68      509.75     10.99 o 
   4   2   0     2329.41     2490.06     38.50 o 
   6   2   0     4507.58     4310.11     78.63 o 
   8   2   0      146.78      127.04     10.82 o 
  10   2   0      461.53      516.36     12.18 o 
  12   2   0      570.52      575.08     10.99 o 
  14   2   0      615.43      670.33     12.74 o 
  16   2   0     4095.59     4342.16     45.67 o 
  18   2   0       51.97       46.50      6.79 o 
  20   2   0      597.94      618.98     14.67 o 
  22   2   0      228.40      240.13     12.70 o 
  24   2   0        8.07       -0.04     10.19 o 
  26   2   0      370.16      359.21     22.66 o 
  28   2   0     1792.90     1718.59     28.82 o 
  30   2   0      231.14      242.39     15.30 o 
  32   2   0      289.95      294.48     22.62 o 
  34   2   0       49.30       44.53     10.70 o 
  36   2   0       24.45       29.08     11.95 o 
  38   2   0        6.81       10.00     13.43 o 
  40   2   0        5.61       -1.69     19.72 o 
   1   3   0     4447.04     5142.95    104.60 o 
   3   3   0      670.40      801.00     16.96 o 
   5   3   0     1041.59     1124.16     24.60 o 
   7   3   0     9042.16     9976.39    105.04 o 
   9   3   0       19.48       22.25      3.90 o 
  11   3   0    12662.51    12697.46    108.52 o 
  13   3   0     6645.55     6806.25     61.03 o 
  15   3   0     8780.58     8526.68     79.16 o 
  17   3   0     2364.23     2077.82     23.80 o 
  19   3   0      183.21      171.23      7.80 o 
  21   3   0      935.59      901.90     15.81 o 
  23   3   0        0.36        4.18      7.40 o 
  25   3   0        9.48        1.50      9.09 o 
  27   3   0     1712.95     1684.24     28.21 o 
  29   3   0     1069.08     1115.62     38.52 o 
  31   3   0      312.68      358.12     15.27 o 
  33   3   0      112.31      127.59     12.08 o 
  35   3   0       10.32        7.12     11.26 o 
  37   3   0       80.56       98.45     15.74 o 
  39   3   0      103.39       90.83     17.26 o 
   0   4   0     4085.96     4275.49     58.23 o 
   2   4   0     6258.86     6578.37     58.39 o 
   4   4   0     5612.09     6275.52     56.13 o 
   6   4   0       26.94       13.25      3.98 o 
   8   4   0      708.85      588.20     17.28 o 
  10   4   0     8769.05     9032.31     87.32 o 
  12   4   0     4351.76     4690.39     46.70 o 
  14   4   0      546.07      441.02     11.01 o 
  16   4   0     1373.18     1260.46     17.81 o 
  18   4   0     1224.66     1236.48     18.21 o 
  20   4   0     1981.56     1960.51     24.42 o 
  22   4   0      317.56      311.36     11.29 o 
  24   4   0      405.13      390.05     15.28 o 
  26   4   0      580.68      573.96     17.88 o 
  28   4   0      945.40      983.68     23.63 o 
  30   4   0      474.61      462.75     18.64 o 
  32   4   0      472.41      457.03     17.70 o 
  34   4   0      207.22      250.49     16.08 o 
  36   4   0      193.83      238.23     19.86 o 
  38   4   0      302.36      363.13     25.75 o 
   1   5   0     2781.91     3303.28     34.11 o 
   3   5   0       64.30       29.56      4.86 o 
   5   5   0     3686.35     3622.50     36.97 o 
   7   5   0     6453.15     7105.54     80.51 o 
   9   5   0     1475.66     1539.01     22.30 o 
  11   5   0       82.87      104.40      7.43 o 
  13   5   0      979.89     1002.16     17.95 o 
  15   5   0      472.46      482.97     12.61 o 
  17   5   0       80.69       61.89      7.42 o 
  19   5   0      531.61      569.45     14.92 o 
  21   5   0      254.94      263.16     10.90 o 
  23   5   0      369.06      363.42     12.64 o 
  25   5   0       32.58       30.77      8.57 o 
  27   5   0       12.04       -8.67      9.04 o 
  29   5   0      108.56      107.72     12.00 o 
  31   5   0      477.88      499.15     21.41 o 
  33   5   0      695.08      671.42     24.12 o 
  35   5   0      161.19      171.73     20.78 o 
  37   5   0       94.08      101.07     22.12 o 
   0   6   0      610.40      715.70     25.55 o 
   2   6   0       48.61       62.05      5.57 o 
   4   6   0      611.72      626.93     12.67 o 
   6   6   0        2.55       -5.85      5.85 o 
   8   6   0       50.75       72.81      7.12 o 
  10   6   0       66.19       78.97      7.52 o 
  12   6   0       57.32       45.73      7.14 o 
  14   6   0     2099.50     2058.13     28.21 o 
  16   6   0     1155.27     1096.61     19.16 o 
  18   6   0      522.98      512.29     14.68 o 
  20   6   0      754.74      733.03     17.50 o 
  22   6   0        3.81       11.42      8.49 o 
  24   6   0      931.69      840.47     21.56 o 
  26   6   0       26.15       22.44     10.71 o 
  28   6   0       14.73       10.22     10.61 o 
  30   6   0      230.53      247.14     18.10 o 
  32   6   0       71.61       71.53     14.87 o 
  34   6   0       29.12       41.79     19.55 o 
  36   6   0       14.50        2.23     19.30 o 
   1   7   0     2762.40     3018.83     38.78 o 
   3   7   0      267.42      311.36     12.18 o 
   5   7   0        9.89        3.55      6.62 o 
   7   7   0        5.57        4.32      6.77 o 
   9   7   0        3.78       -1.26      7.54 o 
  11   7   0     5849.14     5785.80     66.08 o 
  13   7   0      412.93      365.01     14.03 o 
  15   7   0      341.51      335.67     12.92 o 
  17   7   0     3439.06     3321.15     41.66 o 
  19   7   0       68.86       56.10      9.09 o 
  21   7   0      276.87      352.44     13.85 o 
  23   7   0       61.84       73.79      9.97 o 
  25   7   0      249.71      215.26     13.39 o 
  27   7   0       38.35       50.10     13.52 o 
  29   7   0      193.36      235.90     18.19 o 
  31   7   0      244.80      254.04     26.32 o 
  33   7   0       18.21        8.17     27.59 o 
   0   8   0      765.07      788.86     26.40 o 
   2   8   0        0.66       -6.22      7.57 o 
   4   8   0      216.77      230.90     12.37 o 
   6   8   0      782.12      811.43     20.74 o 
   8   8   0     1255.46     1308.81     25.78 o 
  10   8   0      542.32      457.08     16.82 o 
  12   8   0      202.82      211.20     12.24 o 
  14   8   0     1051.12     1062.28     22.80 o 
  16   8   0      313.63      313.72     14.15 o 
  18   8   0     1811.40     1835.56     29.11 o 
  20   8   0      662.12      719.68     21.34 o 
  22   8   0      713.98      751.50     21.45 o 
  24   8   0      154.12      156.86     13.64 o 
  26   8   0        0.42      -11.81     11.81 o 
  28   8   0       64.45       55.54     14.77 o 
  30   8   0      205.98      172.59     23.36 o 
   1   9   0      126.42      147.48     12.68 o 
   3   9   0     1852.12     1854.76     34.70 o 
   5   9   0       11.13       14.16     10.06 o 
   7   9   0      108.36       85.47     11.38 o 
   9   9   0       78.09       92.95     11.01 o 
  11   9   0      240.32      270.84     13.91 o 
  13   9   0     1537.70     1485.68     27.71 o 
  15   9   0      432.47      393.70     16.22 o 
  17   9   0       51.97       54.68     11.68 o 
  19   9   0      299.56      285.78     18.96 o 
  21   9   0       19.46       10.21     11.32 o 
  23   9   0        0.20       -3.42     11.53 o 
  25   9   0       34.05       12.17     14.21 o 
  27   9   0      103.97       53.82     29.31 o 
   0  10   0      332.17      381.31     24.73 o 
   2  10   0        7.57        2.85     10.40 o 
   4  10   0       20.32        4.32      9.96 o 
   6  10   0        3.87       -4.42     10.23 o 
   8  10   0      165.92      190.49     14.15 o 
  10  10   0        3.54        2.35     11.66 o 
  12  10   0       20.04       22.24     12.28 o 
  14  10   0       72.32       61.85     13.50 o 
  16  10   0        3.72        3.30     12.18 o 
  18  10   0       30.73       17.49     12.72 o 
  20  10   0       41.42       38.07     15.86 o 
  22  10   0       51.24       45.31     28.67 o 
   1  11   0      270.43      239.45     20.82 o 
   3  11   0      222.14      212.25     30.73 o 
   5  11   0        6.46      -12.66     14.48 o 
   7  11   0       86.30       98.29     16.45 o 
   9  11   0      117.06      110.51     17.25 o 
  11  11   0       40.25       51.43     19.11 o 
  13  11   0       23.00      -17.72     18.15 o 
 -41   1   1      130.29      136.95     17.54 o 
 -39   1   1       77.80       98.87     15.65 o 
 -37   1   1      125.59      122.51     12.36 o 
 -35   1   1       64.42       53.66     12.00 o 
 -33   1   1       82.38       94.77     13.83 o 
 -31   1   1       50.72       42.13     10.83 o 
 -29   1   1     1490.15     1461.89     26.45 o 
 -27   1   1      722.72      649.05     18.72 o 
 -25   1   1      285.88      239.32      9.75 o 
 -23   1   1     1059.57     1042.75     17.21 o 
 -21   1   1      904.38      988.47     15.93 o 
 -19   1   1      792.93      911.49     19.66 o 
 -17   1   1      698.29      650.04     11.64 o 
 -15   1   1    19622.40    19606.70    182.47 o 
 -13   1   1     4160.86     3896.85     49.51 o 
 -11   1   1     8387.35     8017.77    113.89 o 
  -9   1   1     3788.57     3611.64     54.49 o 
  -7   1   1     5003.67     4544.61     65.40 o 
  -5   1   1     8642.34     8388.11    102.41 o 
  -3   1   1      676.82      675.62     15.18 o 
  -1   1   1     1169.35     1092.46     83.62 o 
   1   1   1    14229.72    14791.18    250.39 o 
   3   1   1    34930.94    34176.61    483.90 o 
   5   1   1     1813.64     1830.92     47.28 o 
   7   1   1        1.54        1.95      4.58 o 
   9   1   1    12802.71    12313.01    188.09 o 
  11   1   1      127.41      161.25      8.07 o 
  13   1   1     3434.86     3438.28     42.24 o 
  15   1   1      114.12      151.81      9.24 o 
  17   1   1     2191.24     2192.09     26.64 o 
  19   1   1     2723.85     2777.25     32.62 o 
  21   1   1       24.57       23.61      6.48 o 
  23   1   1      340.40      344.11     12.49 o 
  25   1   1      499.68      456.38     15.05 o 
  27   1   1      270.25      254.28     16.03 o 
  29   1   1       94.21      124.34     13.72 o 
  31   1   1      953.34      991.07     27.45 o 
  33   1   1      938.69      899.30     30.34 o 
  35   1   1      266.14      271.82     18.89 o 
  37   1   1       13.04       26.75     15.67 o 
  39   1   1       40.18       33.72     16.55 o 
 -40   2   1      657.10      780.82     27.70 o 
 -38   2   1      237.36      270.37     15.69 o 
 -36   2   1      292.40      323.98     15.86 o 
 -34   2   1      133.49      131.37     12.35 o 
 -32   2   1       31.97       29.67     10.41 o 
 -30   2   1     1053.50     1063.30     23.02 o 
 -28   2   1     1793.14     1761.43     29.09 o 
 -26   2   1     7541.23     7512.80     78.21 o 
 -24   2   1     1344.92     1294.67     21.95 o 
 -22   2   1      122.56      157.71      9.19 o 
 -20   2   1      501.59      461.05     15.02 o 
 -18   2   1     2971.67     3322.62     37.45 o 
 -16   2   1     1457.85     1296.68     18.81 o 
 -14   2   1     6619.74     6427.07     63.78 o 
 -12   2   1     3719.88     3721.79     40.85 o 
 -10   2   1      782.37      703.76     18.20 o 
  -8   2   1     1467.10     1594.57     66.63 o 
  -6   2   1     9077.38     9337.20    151.43 o 
  -4   2   1      309.20      307.02     15.93 o 
  -2   2   1     1549.26     1710.69     32.04 o 
   0   2   1    14745.69    16003.32    260.32 o 
   2   2   1    19444.75    20325.23    286.21 o 
   4   2   1     7760.80     7454.92     81.87 o 
   6   2   1    10987.83    10499.35    124.26 o 
   8   2   1     2910.24     2631.56     44.89 o 
  10   2   1     6298.57     6151.07     83.01 o 
  12   2   1     3772.23     3226.28     40.09 o 
  14   2   1    11651.42    11898.67    120.33 o 
  16   2   1    12705.06    12751.49    129.34 o 
  18   2   1      999.25      863.73     24.31 o 
  20   2   1      123.11      131.72      8.24 o 
  22   2   1     1518.21     1485.94     22.47 o 
  24   2   1      417.42      390.98     17.24 o 
  26   2   1      177.54      150.61     11.75 o 
  28   2   1      968.88      993.26     35.15 o 
  30   2   1        0.81       -5.48     12.84 o 
  32   2   1      663.00      688.29     35.16 o 
  34   2   1      521.32      546.00     25.91 o 
  36   2   1      433.13      435.16     25.31 o 
  38   2   1      228.57      231.37     21.53 o 
  40   2   1        4.45       17.20     21.64 o 
 -41   3   1       38.99       13.50     19.67 o 
 -39   3   1        1.74       14.17     14.08 o 
 -37   3   1      204.18      213.41     15.44 o 
 -35   3   1       10.31       29.36     10.74 o 
 -33   3   1      635.34      629.16     19.72 o 
 -31   3   1      216.46      221.49     13.27 o 
 -29   3   1      737.62      719.43     19.65 o 
 -27   3   1      474.16      418.67     14.90 o 
 -25   3   1     3330.94     3234.24     39.91 o 
 -23   3   1      703.01      677.46     16.92 o 
 -21   3   1     3121.75     3078.59     37.06 o 
 -19   3   1     1396.08     1212.19     19.98 o 
 -17   3   1      836.00      778.40     15.54 o 
 -15   3   1     4808.99     5264.57     57.14 o 
 -13   3   1     1433.86     1659.73     25.92 o 
 -11   3   1        1.61        9.29      4.51 o 
  -9   3   1     8571.31     8907.35     95.63 o 
  -7   3   1     1656.67     1481.96     28.72 o 
  -5   3   1     1104.08     1065.41     22.58 o 
  -3   3   1      882.37      997.76     22.98 o 
  -1   3   1     3841.87     4381.12     73.83 o 
   1   3   1     1171.07     1254.57     23.88 o 
   3   3   1     3032.16     3175.90     48.44 o 
   5   3   1    21978.59    23803.71    253.00 o 
   7   3   1    15257.02    16792.73    196.84 o 
   9   3   1      207.57      294.26     11.26 o 
  11   3   1     2816.50     2899.72     40.14 o 
  13   3   1     1971.15     2325.76     31.98 o 
  15   3   1        0.81        3.14      4.54 o 
  17   3   1     2181.86     2168.13     29.40 o 
  19   3   1       93.69       92.82      7.79 o 
  21   3   1     1251.00     1202.28     20.22 o 
  23   3   1     1658.51     1525.14     27.31 o 
  25   3   1      945.88      792.13     19.54 o 
  27   3   1      347.24      317.89     15.61 o 
  29   3   1      894.35      841.65     26.00 o 
  31   3   1      249.41      236.12     19.42 o 
  33   3   1      814.65      852.28     37.47 o 
  35   3   1      299.59      287.68     21.91 o 
  37   3   1        5.22        8.66     14.05 o 
  39   3   1      383.11      425.74     24.86 o 
 -40   4   1       17.51       -5.43     31.02 o 
 -38   4   1        1.34        6.84     15.33 o 
 -36   4   1       86.96      108.55     13.75 o 
 -34   4   1        1.09      -10.62     10.62 o 
 -32   4   1      671.06      642.93     21.11 o 
 -30   4   1       38.48       29.22     10.63 o 
 -28   4   1      132.64      128.04     11.21 o 
 -26   4   1     1278.63     1249.86     22.83 o 
 -24   4   1        9.12       -5.46      8.00 o 
 -22   4   1      453.78      449.32     14.82 o 
 -20   4   1      276.45      231.61     10.65 o 
 -18   4   1     1538.70     1584.11     23.61 o 
 -16   4   1      110.50       90.44      7.83 o 
 -14   4   1      234.42      255.40      9.72 o 
 -12   4   1     2057.94     2256.64     26.55 o 
 -10   4   1      912.41     1069.85     20.33 o 
  -8   4   1       79.06      101.78      6.40 o 
  -6   4   1      794.45      852.19     15.31 o 
  -4   4   1     1682.77     1933.35     25.42 o 
  -2   4   1    10662.25    12135.21    122.09 o 
   0   4   1      554.05      612.22     16.38 o 
   2   4   1     2396.38     2585.34     28.01 o 
   4   4   1        2.31       -3.84      3.84 o 
   6   4   1     2405.56     2713.16     26.63 o 
   8   4   1     2393.27     2628.03     27.59 o 
  10   4   1     3109.59     3588.36     38.94 o 
  12   4   1       53.61       74.77      5.83 o 
  14   4   1       89.54       70.20      6.07 o 
  16   4   1     1382.20     1354.15     20.11 o 
  18   4   1     1010.22      991.53     17.82 o 
  20   4   1       25.05       19.13      6.61 o 
  22   4   1      769.20      708.65     21.04 o 
  24   4   1       11.44        8.83      8.43 o 
  26   4   1     1379.09     1205.93     31.30 o 
  28   4   1      304.40      242.43     14.84 o 
  30   4   1       10.37        5.50     11.91 o 
  32   4   1        2.35        2.43     12.23 o 
  34   4   1        0.00       -5.51     12.69 o 
  36   4   1      336.00      321.34     20.51 o 
  38   4   1       77.72       63.84     19.20 o 
 -37   5   1      183.88      201.37     19.63 o 
 -35   5   1       16.80       17.35     11.94 o 
 -33   5   1        1.37        7.02     11.08 o 
 -31   5   1      135.63      138.59     13.35 o 
 -29   5   1      468.29      426.34     17.73 o 
 -27   5   1      886.50      861.12     21.35 o 
 -25   5   1     2378.81     2305.35     34.70 o 
 -23   5   1      951.25      944.85     21.23 o 
 -21   5   1      250.66      221.12     12.04 o 
 -19   5   1       72.20       64.65      8.71 o 
 -17   5   1        1.75       -6.69      7.19 o 
 -15   5   1     6037.20     6097.21     76.54 o 
 -13   5   1      357.91      336.38     11.45 o 
 -11   5   1     2488.68     2521.23     29.51 o 
  -9   5   1     4555.89     4841.42     61.95 o 
  -7   5   1     1243.99     1294.07     21.18 o 
  -5   5   1      458.64      338.60     10.50 o 
  -3   5   1     3403.05     3545.97     37.38 o 
  -1   5   1     8004.64     9103.17     86.81 o 
   1   5   1     1059.87      975.89     17.05 o 
   3   5   1      255.80      288.31     10.29 o 
   5   5   1       21.31       51.79      5.59 o 
   7   5   1       97.28      112.99      5.72 o 
   9   5   1     4578.65     4662.36     46.91 o 
  11   5   1      428.48      407.09     11.25 o 
  13   5   1      382.54      424.23     11.67 o 
  15   5   1      344.05      343.43     10.67 o 
  17   5   1     2147.19     2037.77     25.44 o 
  19   5   1      841.05      777.95     17.38 o 
  21   5   1      739.19      679.24     19.20 o 
  23   5   1     1408.72     1412.49     27.79 o 
  25   5   1      352.89      309.19     16.72 o 
  27   5   1      394.04      363.46     18.31 o 
  29   5   1       41.05       65.62     12.93 o 
  31   5   1       17.56       15.58     13.91 o 
  33   5   1      121.68      109.25     17.24 o 
  35   5   1       71.72       93.68     21.33 o 
  37   5   1       19.78       42.78     32.11 o 
 -36   6   1      735.86      878.25     34.94 o 
 -34   6   1      211.61      255.01     22.56 o 
 -32   6   1      156.44      160.10     14.19 o 
 -30   6   1      299.98      347.44     16.95 o 
 -28   6   1      564.88      522.18     19.62 o 
 -26   6   1      262.74      254.14     13.75 o 
 -24   6   1      100.17       82.87     10.42 o 
 -22   6   1     1843.06     1824.53     30.04 o 
 -20   6   1        2.98       17.38      8.70 o 
 -18   6   1      218.64      272.80     12.79 o 
 -16   6   1      207.85      190.70     10.55 o 
 -14   6   1      166.33      179.61      9.94 o 
 -12   6   1      626.16      658.89     16.11 o 
 -10   6   1     2233.77     2298.53     39.95 o 
  -8   6   1     6464.51     6594.67     82.78 o 
  -6   6   1     4465.40     4549.21     57.13 o 
  -4   6   1     4329.40     4239.50     52.84 o 
  -2   6   1      332.22      402.04     15.78 o 
   0   6   1      210.40      216.49      8.94 o 
   2   6   1     1397.12     1545.18     21.12 o 
   4   6   1     2248.01     2479.06     27.91 o 
   6   6   1     2328.72     2351.68     27.02 o 
   8   6   1      148.80      152.12      7.73 o 
  10   6   1       64.15       71.48      7.48 o 
  12   6   1        5.36       10.99      6.80 o 
  14   6   1      602.35      627.96     17.41 o 
  16   6   1       47.55       50.41      8.10 o 
  18   6   1     3570.70     3411.83     44.61 o 
  20   6   1     2649.67     2486.00     35.91 o 
  22   6   1      643.81      611.72     21.15 o 
  24   6   1      975.33      892.76     25.09 o 
  26   6   1      169.77      180.15     15.14 o 
  28   6   1       91.81       71.95     13.27 o 
  30   6   1        8.50       34.74     13.96 o 
  32   6   1      619.17      698.67     32.24 o 
  34   6   1      470.98      457.87     33.04 o 
 -33   7   1      478.94      573.01     29.81 o 
 -31   7   1       93.09      110.74     17.25 o 
 -29   7   1      513.87      508.04     21.65 o 
 -27   7   1      274.98      295.78     15.99 o 
 -25   7   1      329.00      343.83     16.63 o 
 -23   7   1      477.54      480.54     18.65 o 
 -21   7   1        1.46       -3.35      9.56 o 
 -19   7   1      118.33      133.61     11.81 o 
 -17   7   1       98.66       98.46     10.66 o 
 -15   7   1       16.17       12.09      7.84 o 
 -13   7   1      511.55      564.35     22.78 o 
 -11   7   1      635.61      699.76     22.52 o 
  -9   7   1      289.33      257.46     16.09 o 
  -7   7   1      987.10     1016.85     20.32 o 
  -5   7   1     2365.44     2354.36     32.59 o 
  -3   7   1      166.12      187.84     12.32 o 
  -1   7   1        5.22        3.83      6.44 o 
   1   7   1      545.41      547.70     14.20 o 
   3   7   1     2425.36     2525.31     30.56 o 
   5   7   1       71.47       76.24      9.64 o 
   7   7   1      190.56      196.85      8.97 o 
   9   7   1     1957.54     1964.07     28.63 o 
  11   7   1      429.67      435.13     15.61 o 
  13   7   1      498.39      512.02     16.73 o 
  15   7   1      757.03      795.31     27.04 o 
  17   7   1      184.04      182.12     13.09 o 
  19   7   1      708.45      706.16     18.03 o 
  21   7   1     1256.22     1217.06     31.76 o 
  23   7   1      226.99      254.78     17.57 o 
  25   7   1      390.31      399.90     24.56 o 
  27   7   1        1.31       14.02     15.48 o 
  29   7   1       46.56       66.05     15.24 o 
  31   7   1       66.59       60.59     15.81 o 
 -30   8   1       45.06       69.65     20.57 o 
 -28   8   1        6.93       24.72     16.48 o 
 -26   8   1       15.24       27.09     12.31 o 
 -24   8   1        0.12       19.58     11.88 o 
 -22   8   1       19.76       14.69     11.69 o 
 -20   8   1       30.03       16.51     11.36 o 
 -18   8   1       17.99       -0.59     10.71 o 
 -16   8   1       36.81       32.79     11.51 o 
 -14   8   1        9.59       -8.24     11.79 o 
 -12   8   1       30.30       25.94      9.07 o 
 -10   8   1      247.87      235.91     12.65 o 
  -8   8   1      922.76      930.99     21.66 o 
  -6   8   1      259.04      219.79     12.19 o 
  -4   8   1      307.76      260.00     12.81 o 
  -2   8   1     2955.08     2973.59     42.21 o 
   0   8   1      171.17      166.53     12.85 o 
   2   8   1     1461.39     1438.45     29.44 o 
   4   8   1        2.37       -7.95      7.95 o 
   6   8   1       78.77       57.11      9.07 o 
   8   8   1        5.35       14.10      7.75 o 
  10   8   1        5.21       -2.50      8.05 o 
  12   8   1      134.96      108.76     10.21 o 
  14   8   1        3.27       -3.33      7.66 o 
  16   8   1       51.68       26.88     10.57 o 
  18   8   1       60.18       73.97     11.86 o 
  20   8   1       38.20       40.32     11.40 o 
  22   8   1       12.60       18.51     11.96 o 
  24   8   1        9.79       20.41     19.11 o 
  26   8   1       20.44       24.06     14.27 o 
  28   8   1        8.33        6.55     14.43 o 
 -27   9   1       81.11       55.10     18.50 o 
 -25   9   1       38.86       42.82     14.99 o 
 -23   9   1      122.51      153.68     16.89 o 
 -21   9   1       84.84      112.11     13.77 o 
 -19   9   1      179.04      218.43     15.14 o 
 -17   9   1      131.74      141.57     13.57 o 
 -15   9   1      158.68      144.38     15.81 o 
 -13   9   1       64.54       88.98     12.62 o 
 -11   9   1      117.04      119.41     12.86 o 
  -9   9   1      273.48      277.71     15.59 o 
  -7   9   1      238.80      239.50     14.85 o 
  -5   9   1       40.47       55.43     10.75 o 
  -3   9   1       38.01       24.03     10.34 o 
  -1   9   1       54.90       35.27     10.39 o 
   1   9   1       67.34       83.29     11.09 o 
   3   9   1      441.75      470.22     19.95 o 
   5   9   1      744.15      757.91     23.34 o 
   7   9   1      575.08      576.34     21.28 o 
   9   9   1      121.84      138.29     12.56 o 
  11   9   1       72.63       37.25     10.15 o 
  13   9   1       29.38       13.84     12.97 o 
  15   9   1       62.84       52.01     14.16 o 
  17   9   1       77.20       62.75     15.18 o 
  19   9   1      126.57      148.23     17.17 o 
  21   9   1       89.05       75.40     15.32 o 
  23   9   1        2.06        2.09     14.81 o 
  25   9   1      302.46      344.76     21.64 o 
 -22  10   1       30.51        8.69     16.21 o 
 -20  10   1      161.96      209.46     18.56 o 
 -18  10   1       48.67       50.70     17.93 o 
 -16  10   1      637.33      731.13     27.28 o 
 -14  10   1      365.74      434.81     23.26 o 
 -12  10   1       99.29       84.61     13.33 o 
 -10  10   1      808.03      835.21     25.01 o 
  -8  10   1      803.17      848.57     27.11 o 
  -6  10   1      299.51      296.58     18.27 o 
  -4  10   1      192.88      175.76     16.64 o 
  -2  10   1       88.53       94.13     13.80 o 
   0  10   1      250.51      253.22     16.88 o 
   2  10   1      408.62      418.59     23.11 o 
   4  10   1      674.86      690.02     30.11 o 
   6  10   1      962.63     1003.36     32.67 o 
   8  10   1       57.26       74.17     15.23 o 
  10  10   1        4.59       -8.95     13.24 o 
  12  10   1      217.00      224.41     19.03 o 
  14  10   1       36.91       16.31     14.54 o 
  16  10   1      143.14      129.00     17.52 o 
  18  10   1      248.24      216.53     21.67 o 
  20  10   1       44.29       33.40     16.83 o 
 -13  11   1      652.51      648.85     29.42 o 
 -11  11   1      157.37      127.31     19.52 o 
  -9  11   1       60.26       59.92     18.28 o 
  -7  11   1       99.49       79.38     17.89 o 
  -5  11   1        8.27       -8.00     19.20 o 
  -3  11   1      153.70      138.95     19.48 o 
  -1  11   1      571.66      602.11     30.47 o 
   1  11   1       94.72      104.58     18.35 o 
   3  11   1      190.28      163.83     22.01 o 
   5  11   1      194.33      223.14     23.03 o 
   7  11   1        0.37       16.96     15.30 o 
   9  11   1      345.78      355.81     23.15 o 
  11  11   1       24.82       27.86     15.82 o 
  13  11   1       35.52       27.41     17.38 o 
 -42   0   2      375.03      418.19     32.94 o 
 -40   0   2     1019.05     1178.48     73.77 o 
 -38   0   2      191.59      208.59     35.16 o 
 -36   0   2      979.69     1017.68     41.47 o 
 -34   0   2       27.06       47.87     18.67 o 
 -32   0   2       92.51       68.00     17.97 o 
 -30   0   2     1794.35     1847.99     44.01 o 
 -28   0   2       48.19       46.41     13.70 o 
 -26   0   2     2791.30     2649.93     53.05 o 
 -24   0   2      766.68      714.42     41.28 o 
 -22   0   2      318.10      324.99     15.52 o 
 -20   0   2     1924.75     1946.28     34.90 o 
 -18   0   2      735.91      672.56     18.39 o 
 -16   0   2     2031.07     1926.55     38.48 o 
 -14   0   2    18955.29    18434.11    304.00 o 
 -12   0   2    21671.61    20731.74    339.27 o 
 -10   0   2    27702.98    27493.01    444.53 o 
  -8   0   2    12135.24    11578.67    372.65 o 
  -6   0   2    86183.34    90319.54   1707.63 o 
  -4   0   2    85931.26    83747.31   2011.09 o 
  -2   0   2    14856.51    15677.13    302.66 o 
   0   0   2    59300.09    61246.51   1304.78 o 
   2   0   2     1680.83     1769.02     37.50 o 
   4   0   2     2966.91     2843.19     61.89 o 
   6   0   2      778.24      540.60     30.48 o 
   8   0   2      774.62      606.34     20.45 o 
  10   0   2      136.34       82.97     20.31 o 
  12   0   2     2370.44     2143.14     46.34 o 
  14   0   2     9314.24     8814.12    152.45 o 
  16   0   2     1154.24     1026.16     25.92 o 
  18   0   2     5714.84     5374.28     85.79 o 
  20   0   2     1673.43     1764.81     43.36 o 
  22   0   2      191.54      180.56     15.66 o 
  24   0   2     7606.61     7385.23    135.40 o 
  26   0   2        2.60       -6.01     14.64 o 
  28   0   2      447.85      382.90     28.15 o 
  30   0   2      207.90      177.59     22.93 o 
  32   0   2        0.41       13.40     17.54 o 
  34   0   2      307.71      324.56     28.75 o 
  36   0   2      235.01      229.06     27.11 o 
  38   0   2     1110.65     1290.56     96.06 o 
 -41   1   2      352.49      399.39     24.64 o 
 -39   1   2      306.30      346.65     20.79 o 
 -37   1   2      275.01      285.15     24.92 o 
 -35   1   2      972.72     1019.01     28.94 o 
 -33   1   2     1190.47     1256.19     30.85 o 
 -31   1   2      695.08      674.99     20.32 o 
 -29   1   2        2.54        5.31      9.15 o 
 -27   1   2        2.35       -5.36      8.34 o 
 -25   1   2      478.07      474.94     15.71 o 
 -23   1   2     1093.63     1063.50     19.99 o 
 -21   1   2       62.71       58.30      6.77 o 
 -19   1   2      704.70      697.25     18.33 o 
 -17   1   2     2722.38     2864.42     35.26 o 
 -15   1   2     1382.31     1305.36     23.68 o 
 -13   1   2     4256.31     4231.00     55.16 o 
 -11   1   2     7816.66     7678.90     92.83 o 
  -9   1   2     7651.47     7444.56     98.19 o 
  -7   1   2    17506.24    17969.05    244.92 o 
  -5   1   2     4231.67     4273.50     72.28 o 
  -3   1   2    18030.46    18423.63    231.81 o 
  -1   1   2     5289.09     5008.87     67.70 o 
   1   1   2      759.81      733.48     14.81 o 
   3   1   2     4309.01     3864.38     62.62 o 
   5   1   2      940.64      850.04     21.19 o 
   7   1   2    10968.23    10712.06    138.38 o 
   9   1   2      484.98      480.71     15.73 o 
  11   1   2      258.57      319.50     14.59 o 
  13   1   2     2872.23     2874.62     41.55 o 
  15   1   2      483.03      446.74     14.00 o 
  17   1   2     6077.72     6017.41     66.35 o 
  19   1   2     1588.87     1582.90     25.28 o 
  21   1   2     2118.91     1964.58     32.51 o 
  23   1   2       25.30       43.83     10.49 o 
  25   1   2      673.20      653.91     20.52 o 
  27   1   2      867.60      866.71     22.90 o 
  29   1   2      147.83      130.03     17.96 o 
  31   1   2       62.30       58.65     13.85 o 
  33   1   2       29.99       38.72     13.57 o 
  35   1   2      286.76      327.83     20.80 o 
  37   1   2        5.76       14.32     14.57 o 
  39   1   2      160.26      149.49     23.16 o 
 -40   2   2        9.07       16.93     19.28 o 
 -38   2   2      153.85      161.93     22.69 o 
 -36   2   2       28.24       35.59     14.38 o 
 -34   2   2      260.27      246.07     16.91 o 
 -32   2   2      421.98      427.21     20.37 o 
 -30   2   2      620.66      605.69     20.20 o 
 -28   2   2      464.75      450.60     16.73 o 
 -26   2   2      867.40      866.46     21.07 o 
 -24   2   2      757.71      749.87     18.97 o 
 -22   2   2        0.25       -3.17      7.50 o 
 -20   2   2     1297.69     1334.41     21.53 o 
 -18   2   2      331.26      343.96     12.40 o 
 -16   2   2     1572.95     1520.38     22.47 o 
 -14   2   2      193.42      240.76      9.75 o 
 -12   2   2      333.22      307.79     11.18 o 
 -10   2   2     2890.42     2890.00     72.96 o 
  -8   2   2       69.98       84.14      8.12 o 
  -6   2   2     7342.71     7554.99    111.42 o 
  -4   2   2      976.43     1094.32     25.86 o 
  -2   2   2      244.65      263.83     14.18 o 
   0   2   2     1491.88     1348.74     23.88 o 
   2   2   2     4862.15     4810.45     55.40 o 
   4   2   2     3738.42     3803.92     52.49 o 
   6   2   2       40.48       27.70      5.03 o 
   8   2   2        3.03       12.12      5.61 o 
  10   2   2    10086.96    10659.90    139.48 o 
  12   2   2      194.33      235.04     11.08 o 
  14   2   2      103.87      138.71      8.58 o 
  16   2   2       73.70       81.86      8.32 o 
  18   2   2      171.86      168.60     10.78 o 
  20   2   2      208.81      201.71     12.07 o 
  22   2   2      212.05      200.01     12.63 o 
  24   2   2     1576.86     1443.38     28.43 o 
  26   2   2       48.32       41.45     10.63 o 
  28   2   2     1046.81      951.06     38.97 o 
  30   2   2      190.24      189.60     15.54 o 
  32   2   2        6.75       21.66     12.88 o 
  34   2   2        0.77       12.19     13.25 o 
  36   2   2       30.88       38.15     15.03 o 
  38   2   2       20.55       17.48     21.54 o 
 -41   3   2      280.53      370.48     34.59 o 
 -39   3   2      137.73      186.72     19.88 o 
 -37   3   2       88.71       67.56     14.78 o 
 -35   3   2       21.60       16.98     16.35 o 
 -33   3   2        1.23       -3.88     12.84 o 
 -31   3   2      412.41      376.31     17.47 o 
 -29   3   2      107.08      126.54     12.25 o 
 -27   3   2      110.44       98.09     10.69 o 
 -25   3   2     2374.86     2297.27     34.38 o 
 -23   3   2     1296.95     1212.83     23.55 o 
 -21   3   2        0.44        4.50      6.63 o 
 -19   3   2       40.35       43.14      8.47 o 
 -17   3   2      908.33      821.66     18.43 o 
 -15   3   2      241.48      226.45      9.79 o 
 -13   3   2     2419.89     2384.89     31.54 o 
 -11   3   2       10.00       25.44      7.55 o 
  -9   3   2      679.04      613.15     30.54 o 
  -7   3   2       41.19       24.58      6.56 o 
  -5   3   2      339.63      373.79     22.82 o 
  -3   3   2     6524.11     6925.26    121.71 o 
  -1   3   2     4946.65     5070.61     93.94 o 
   1   3   2    12770.69    12907.57    142.32 o 
   3   3   2     7612.87     7534.89     86.35 o 
   5   3   2     1373.90     1338.19     23.43 o 
   7   3   2     8534.09     8683.02    106.14 o 
   9   3   2     1188.70     1196.81     22.49 o 
  11   3   2      264.83      279.31     12.23 o 
  13   3   2      212.35      170.78      9.96 o 
  15   3   2       73.86       84.71      8.60 o 
  17   3   2      687.61      676.27     18.11 o 
  19   3   2      653.47      682.10     25.23 o 
  21   3   2      129.24      111.01     12.78 o 
  23   3   2      188.59      189.22     14.74 o 
  25   3   2      655.79      608.95     23.37 o 
  27   3   2      141.54      128.00     12.94 o 
  29   3   2      296.27      326.39     17.01 o 
  31   3   2       15.29       12.57     11.30 o 
  33   3   2       74.49       60.17     14.84 o 
  35   3   2      151.32      130.84     18.96 o 
  37   3   2       73.95       84.72     20.67 o 
 -38   4   2      242.79      249.28     20.83 o 
 -36   4   2      248.30      239.17     18.11 o 
 -34   4   2      151.93      162.72     16.57 o 
 -32   4   2      144.32      173.71     15.60 o 
 -30   4   2      795.01      846.67     24.13 o 
 -28   4   2        8.67       -6.17     13.20 o 
 -26   4   2      163.05      172.53     16.85 o 
 -24   4   2     3537.70     3519.97     53.72 o 
 -22   4   2     3305.25     3330.45     47.37 o 
 -20   4   2     1944.86     1953.97     34.75 o 
 -18   4   2       53.36       32.93      7.05 o 
 -16   4   2        6.20       12.06      7.33 o 
 -14   4   2     2679.22     2768.23     40.88 o 
 -12   4   2     2705.88     2595.20     41.55 o 
 -10   4   2      250.86      214.04      9.96 o 
  -8   4   2     3130.42     3189.70     54.80 o 
  -6   4   2     4952.69     5154.84    116.63 o 
  -4   4   2     1142.86     1168.60     25.02 o 
  -2   4   2      783.45      767.17     36.16 o 
   0   4   2     2658.94     2929.25     44.29 o 
   2   4   2      467.02      492.54     14.37 o 
   4   4   2       55.69       36.94      5.72 o 
   6   4   2     4280.77     4270.98     49.60 o 
   8   4   2     5359.16     5613.03     62.49 o 
  10   4   2      212.30      205.49      9.10 o 
  12   4   2        4.93       30.24      6.73 o 
  14   4   2       24.09       18.20      6.94 o 
  16   4   2      587.65      593.85     18.14 o 
  18   4   2     2482.70     2439.04     37.19 o 
  20   4   2      114.64      115.15     11.27 o 
  22   4   2      687.43      640.83     20.18 o 
  24   4   2     2108.65     2101.42     50.12 o 
  26   4   2      705.52      686.93     23.68 o 
  28   4   2      387.02      295.37     17.78 o 
  30   4   2      123.65       99.40     14.20 o 
  32   4   2      138.40      139.20     17.31 o 
  34   4   2      349.97      344.99     26.85 o 
  36   4   2      411.30      425.84     34.89 o 
 -37   5   2      117.46      103.89     18.00 o 
 -35   5   2      385.86      428.07     22.03 o 
 -33   5   2      149.95      161.53     16.32 o 
 -31   5   2       37.87       21.75     11.90 o 
 -29   5   2        4.26        4.55     10.93 o 
 -27   5   2      134.89      138.39     13.04 o 
 -25   5   2      225.12      211.30     14.08 o 
 -23   5   2     1268.74     1271.03     27.41 o 
 -21   5   2      627.10      651.58     36.26 o 
 -19   5   2     1027.59     1052.50     25.82 o 
 -17   5   2     3528.82     3628.00     52.77 o 
 -15   5   2       20.62       10.06      8.96 o 
 -13   5   2       56.64       90.14     10.65 o 
 -11   5   2      920.58      950.24     21.60 o 
  -9   5   2     3022.44     3150.30     49.42 o 
  -7   5   2      668.34      617.46     16.93 o 
  -5   5   2     1425.35     1483.31     26.23 o 
  -3   5   2     3493.20     3666.30     50.15 o 
  -1   5   2      276.72      375.18     19.69 o 
   1   5   2      421.34      525.28     13.47 o 
   3   5   2      348.74      364.98     12.11 o 
   5   5   2     1072.59     1155.81     19.29 o 
   7   5   2       32.55       36.39      6.39 o 
   9   5   2      944.68      934.79     18.21 o 
  11   5   2     2581.54     2557.53     40.51 o 
  13   5   2       29.76       48.53      9.20 o 
  15   5   2       23.58       14.57      8.98 o 
  17   5   2      229.41      212.59     14.35 o 
  19   5   2      866.66      856.99     24.00 o 
  21   5   2     1502.11     1629.88     33.10 o 
  23   5   2      860.52      821.82     30.14 o 
  25   5   2      515.11      527.22     26.41 o 
  27   5   2      139.54      190.37     16.71 o 
  29   5   2      303.26      273.01     30.24 o 
  31   5   2       22.14       25.91     12.70 o 
  33   5   2       30.95       50.62     13.93 o 
  35   5   2        1.73        2.28     17.29 o 
 -36   6   2       72.15       68.62     17.29 o 
 -34   6   2       32.19       38.83     16.00 o 
 -32   6   2       28.07       47.18     14.16 o 
 -30   6   2       81.32       80.91     13.20 o 
 -28   6   2      202.54      199.56     15.27 o 
 -26   6   2        4.05       -2.03     10.69 o 
 -24   6   2     1300.24     1309.38     28.84 o 
 -22   6   2      425.15      446.36     19.51 o 
 -20   6   2     1793.06     1757.79     34.11 o 
 -18   6   2      200.23      206.58     13.97 o 
 -16   6   2       79.03      103.77     11.70 o 
 -14   6   2      145.50      138.02     12.71 o 
 -12   6   2      216.66      196.14     15.74 o 
 -10   6   2        6.96       11.50      9.08 o 
  -8   6   2      345.89      345.20     16.97 o 
  -6   6   2      662.89      648.00     19.13 o 
  -4   6   2      419.21      399.47     15.87 o 
  -2   6   2     1172.16     1239.86     25.65 o 
   0   6   2      106.46      126.43     10.02 o 
   2   6   2      225.69      254.41     10.62 o 
   4   6   2       24.77       27.26      7.14 o 
   6   6   2       13.45        7.69      6.77 o 
   8   6   2     1471.06     1446.53     23.82 o 
  10   6   2      694.67      654.72     18.57 o 
  12   6   2       51.02       31.69      8.64 o 
  14   6   2     1776.93     1684.92     29.91 o 
  16   6   2      388.41      348.87     14.61 o 
  18   6   2      746.81      621.99     23.10 o 
  20   6   2      154.62      144.61     12.45 o 
  22   6   2      394.47      348.70     16.30 o 
  24   6   2       71.35       79.75     16.72 o 
  26   6   2      190.75      185.50     15.61 o 
  28   6   2       67.02       95.97     17.73 o 
  30   6   2      112.59       72.44     15.39 o 
  32   6   2       13.14       15.61     15.72 o 
 -33   7   2      249.09      287.31     26.90 o 
 -31   7   2        3.96        5.28     16.50 o 
 -29   7   2      118.93      152.85     23.24 o 
 -27   7   2       71.87       62.66     14.29 o 
 -25   7   2      434.08      410.90     21.00 o 
 -23   7   2        1.54       -3.19     11.83 o 
 -21   7   2      736.98      711.05     26.08 o 
 -19   7   2     1855.84     1789.08     38.85 o 
 -17   7   2     1849.50     1806.23     38.65 o 
 -15   7   2      868.83      836.59     26.12 o 
 -13   7   2      447.07      429.91     23.00 o 
 -11   7   2        1.50       13.94     10.24 o 
  -9   7   2      409.87      423.82     19.86 o 
  -7   7   2      144.79      136.03     13.17 o 
  -5   7   2      655.98      703.59     24.85 o 
  -3   7   2     3899.35     4013.65     57.74 o 
  -1   7   2      234.15      285.50     13.61 o 
   1   7   2      102.81      116.35     10.49 o 
   3   7   2      324.64      341.63     14.19 o 
   5   7   2       45.50       40.62      9.45 o 
   7   7   2     6457.48     6430.17     75.82 o 
   9   7   2     1241.05     1264.88     24.90 o 
  11   7   2      284.46      249.21     13.71 o 
  13   7   2     3107.22     2908.90     46.30 o 
  15   7   2       54.85       51.63     10.48 o 
  17   7   2       16.34       17.74     10.63 o 
  19   7   2       27.50       28.25     10.39 o 
  21   7   2      241.74      249.04     16.80 o 
  23   7   2      272.59      223.54     18.70 o 
  25   7   2      114.00      119.62     16.01 o 
  27   7   2      264.07      266.87     20.57 o 
  29   7   2       25.24        0.96     15.12 o 
  31   7   2       14.13      -24.95     61.64 o 
 -30   8   2       38.87       42.81     18.40 o 
 -28   8   2       12.54       47.49     18.06 o 
 -26   8   2      498.99      577.70     27.44 o 
 -24   8   2      338.22      347.00     21.78 o 
 -22   8   2     1321.57     1366.17     36.84 o 
 -20   8   2      331.97      326.32     22.46 o 
 -18   8   2      206.96      218.81     19.00 o 
 -16   8   2       17.82       19.95     13.57 o 
 -14   8   2       96.00       82.17     18.20 o 
 -12   8   2      241.48      188.42     17.88 o 
 -10   8   2      578.50      594.70     23.43 o 
  -8   8   2     1501.92     1504.78     34.19 o 
  -6   8   2      354.84      409.47     20.04 o 
  -4   8   2     1584.08     1587.43     33.21 o 
  -2   8   2      472.11      491.77     18.78 o 
   0   8   2       31.11       38.83      9.46 o 
   2   8   2      591.04      566.03     18.69 o 
   4   8   2     1549.11     1575.36     28.85 o 
   6   8   2     2782.83     2730.35     40.47 o 
   8   8   2      751.33      749.11     20.82 o 
  10   8   2     1225.11     1250.24     30.34 o 
  12   8   2        1.72        2.99     10.67 o 
  14   8   2       29.17       26.03     11.35 o 
  16   8   2       36.25       38.58     11.94 o 
  18   8   2       99.21      104.41     18.15 o 
  20   8   2      577.33      669.68     25.64 o 
  22   8   2       96.00      122.53     25.22 o 
  24   8   2      161.20      145.22     16.13 o 
  26   8   2       49.03       51.24     14.96 o 
 -25   9   2       99.58       90.11     18.97 o 
 -23   9   2      493.10      499.48     26.62 o 
 -21   9   2      160.98      188.90     18.59 o 
 -19   9   2       44.78       35.54     16.02 o 
 -17   9   2      554.81      567.92     34.37 o 
 -15   9   2      349.73      338.21     22.35 o 
 -13   9   2       18.82       13.32     13.34 o 
 -11   9   2      139.99      118.24     15.12 o 
  -9   9   2        6.51       18.25     12.45 o 
  -7   9   2      752.73      786.80     27.89 o 
  -5   9   2      687.84      675.31     26.58 o 
  -3   9   2       55.13       27.81     13.08 o 
  -1   9   2      852.80      749.79     27.42 o 
   1   9   2      175.88      212.68     17.56 o 
   3   9   2       51.65       64.28     12.46 o 
   5   9   2      227.35      225.03     16.19 o 
   7   9   2       31.42       23.74     10.86 o 
   9   9   2      706.98      618.23     23.26 o 
  11   9   2      436.03      376.98     25.79 o 
  13   9   2       10.12        3.21     11.52 o 
  15   9   2       19.66       19.45     14.54 o 
  17   9   2       79.18       57.11     13.82 o 
  19   9   2       12.22       25.39     13.75 o 
  21   9   2      169.82      200.80     23.75 o 
  23   9   2      163.91      148.51     19.49 o 
 -20  10   2        3.52        7.25     19.35 o 
 -18  10   2       14.99       21.62     14.84 o 
 -16  10   2        2.40        4.83     14.65 o 
 -14  10   2       65.51       76.92     15.66 o 
 -12  10   2       73.08       84.93     15.23 o 
 -10  10   2        6.80       -3.73     17.19 o 
  -8  10   2        2.81       -9.19     20.25 o 
  -6  10   2       61.41       91.15     15.26 o 
  -4  10   2      142.26      134.07     16.50 o 
  -2  10   2       17.48      -12.95     12.95 o 
   0  10   2      183.39      193.02     17.60 o 
   2  10   2       38.21        6.46     14.10 o 
   4  10   2      294.34      311.96     28.20 o 
   6  10   2       79.46      108.43     18.59 o 
   8  10   2      107.83       78.56     15.33 o 
  10  10   2        5.34       10.99     13.51 o 
  12  10   2        2.71       61.33     35.68 o 
  14  10   2        1.81      -11.90     13.81 o 
  16  10   2      156.80      184.28     23.47 o 
  18  10   2        0.20       11.60     16.27 o 
 -13  11   2      115.94      106.87     27.59 o 
 -11  11   2      273.26      276.18     34.49 o 
  -9  11   2       82.50       35.67     19.35 o 
  -7  11   2      147.86      169.72     26.00 o 
  -5  11   2      170.81      211.63     51.30 o 
  -3  11   2       16.73       14.15     16.26 o 
  -1  11   2       10.66       -2.94     20.73 o 
   1  11   2       59.39      114.42     39.54 o 
   3  11   2        0.39       -2.28     21.19 o 
   5  11   2      171.33      209.66     27.42 o 
   7  11   2      229.75      271.02     24.15 o 
   9  11   2      228.87      204.76     19.95 o 
 -41   1   3       54.85       97.01     30.01 o 
 -39   1   3      437.24      467.81     43.24 o 
 -37   1   3      472.62      459.31     24.37 o 
 -35   1   3        5.28        4.78     11.39 o 
 -33   1   3      424.23      431.26     17.74 o 
 -31   1   3      467.73      486.58     17.99 o 
 -29   1   3       13.69       23.52      9.44 o 
 -27   1   3      658.94      696.74     19.26 o 
 -25   1   3     2973.77     3005.64     38.25 o 
 -23   1   3      821.09      760.27     17.69 o 
 -21   1   3        1.39       15.67      7.25 o 
 -19   1   3     2370.57     2467.79     32.67 o 
 -17   1   3       25.67       31.37      8.23 o 
 -15   1   3      240.13      284.69     12.47 o 
 -13   1   3       33.98       24.30      6.50 o 
 -11   1   3      238.64      214.27     10.73 o 
  -9   1   3     6308.13     6318.07     78.57 o 
  -7   1   3     1092.91     1078.07     21.99 o 
  -5   1   3     2831.29     3161.94     52.90 o 
  -3   1   3     2482.82     2594.65     34.76 o 
  -1   1   3     3514.32     3529.74     41.76 o 
   1   1   3     2112.24     2044.48     30.63 o 
   3   1   3     5062.28     4874.56     70.30 o 
   5   1   3      174.08      161.91      8.64 o 
   7   1   3      129.52      126.81      8.48 o 
   9   1   3     5892.08     5988.06     83.87 o 
  11   1   3        3.13       -5.02      6.69 o 
  13   1   3       85.12       58.29     10.08 o 
  15   1   3     3326.16     3366.81     50.22 o 
  17   1   3     2595.54     2570.25     42.40 o 
  19   1   3      116.00      114.69      9.13 o 
  21   1   3      530.35      525.79     16.81 o 
  23   1   3      636.06      616.06     18.12 o 
  25   1   3        0.62       10.11      8.79 o 
  27   1   3      188.19      177.96     14.12 o 
  29   1   3      471.42      432.47     19.62 o 
  31   1   3      387.04      385.52     19.40 o 
  33   1   3       20.24       17.19     14.03 o 
  35   1   3       19.67       10.73     15.09 o 
  37   1   3        0.47       22.84     19.00 o 
 -40   2   3      356.86      345.16     38.66 o 
 -38   2   3      286.84      323.80     35.53 o 
 -36   2   3      109.33      120.38     16.54 o 
 -34   2   3      635.40      615.19     23.94 o 
 -32   2   3      147.39      135.02     14.46 o 
 -30   2   3     1134.87     1114.86     26.15 o 
 -28   2   3     1000.38     1015.44     22.79 o 
 -26   2   3        9.54        5.83      8.33 o 
 -24   2   3       44.11       36.53     10.58 o 
 -22   2   3     2081.90     2166.07     31.66 o 
 -20   2   3      639.89      611.23     16.25 o 
 -18   2   3      450.54      414.19     21.00 o 
 -16   2   3      970.13      986.85     21.76 o 
 -14   2   3      425.54      399.87     14.21 o 
 -12   2   3     2242.70     2245.09     36.80 o 
 -10   2   3      511.26      467.76     16.62 o 
  -8   2   3    10103.81     9727.10    130.45 o 
  -6   2   3     6328.96     5928.81     82.98 o 
  -4   2   3     7062.40     6905.62     88.45 o 
  -2   2   3    12877.41    12488.79    139.29 o 
   0   2   3     1952.20     2080.37     31.78 o 
   2   2   3     3486.74     3340.52     39.60 o 
   4   2   3     1231.02     1129.76     21.04 o 
   6   2   3     1879.95     1922.69     34.51 o 
   8   2   3      169.28      145.94      9.23 o 
  10   2   3      307.86      294.69     13.98 o 
  12   2   3     2689.28     2882.09     48.40 o 
  14   2   3      518.78      444.59     17.41 o 
  16   2   3      602.84      669.49     18.23 o 
  18   2   3      118.00      126.08     10.62 o 
  20   2   3     1386.73     1393.57     24.88 o 
  22   2   3      266.63      299.30     16.55 o 
  24   2   3     1945.11     1957.28     42.68 o 
  26   2   3      197.86      155.86     13.55 o 
  28   2   3      211.62      197.86     14.82 o 
  30   2   3      448.53      427.71     19.60 o 
  32   2   3      205.46      185.99     15.88 o 
  34   2   3      344.95      376.17     23.03 o 
  36   2   3       10.00       -4.29     18.26 o 
 -39   3   3        8.00       20.89     16.04 o 
 -37   3   3      341.19      295.19     21.67 o 
 -35   3   3     1681.04     1837.75     42.66 o 
 -33   3   3       19.55       26.64     11.66 o 
 -31   3   3       18.27        3.36     10.98 o 
 -29   3   3     1363.49     1392.10     29.40 o 
 -27   3   3      123.96      136.16     12.45 o 
 -25   3   3       73.77       98.87     11.31 o 
 -23   3   3      354.85      363.02     16.86 o 
 -21   3   3       12.21       10.08     12.65 o 
 -19   3   3     3100.56     3048.33     45.37 o 
 -17   3   3       95.15      112.76      8.56 o 
 -15   3   3     1325.45     1318.26     37.34 o 
 -13   3   3      534.94      644.74     64.00 o 
 -11   3   3      826.03      774.53     24.15 o 
  -9   3   3     1986.37     1852.83     37.70 o 
  -7   3   3     3991.77     3794.88     63.52 o 
  -5   3   3      805.07      824.30     22.21 o 
  -3   3   3     3256.71     3208.92     48.11 o 
  -1   3   3     1230.24     1350.41     23.37 o 
   1   3   3     1619.40     1559.87     22.44 o 
   3   3   3     5260.44     5293.20     62.99 o 
   5   3   3      510.15      581.65     13.76 o 
   7   3   3       80.44      134.19      8.20 o 
   9   3   3     2446.20     2559.48     36.47 o 
  11   3   3        1.89       16.47      7.27 o 
  13   3   3      754.47      765.14     23.98 o 
  15   3   3       29.97       43.24      8.46 o 
  17   3   3        0.36       -8.06      8.06 o 
  19   3   3     2246.93     2127.74     34.82 o 
  21   3   3      216.50      229.54     13.68 o 
  23   3   3      117.79       85.63     11.33 o 
  25   3   3     1204.99     1126.62     26.65 o 
  27   3   3      776.06      758.17     23.34 o 
  29   3   3      432.29      449.99     21.57 o 
  31   3   3      355.05      366.13     22.98 o 
  33   3   3       70.09       74.97     15.32 o 
  35   3   3       57.11       82.65     18.29 o 
 -38   4   3        0.59       12.46     17.49 o 
 -36   4   3      116.67       85.87     15.24 o 
 -34   4   3       15.93       13.33     12.29 o 
 -32   4   3     1829.19     1928.87     36.64 o 
 -30   4   3       70.44       67.26     12.43 o 
 -28   4   3        3.27       19.38     10.76 o 
 -26   4   3       60.81       81.88     12.65 o 
 -24   4   3      113.68      113.75     12.45 o 
 -22   4   3        0.00       11.99      9.98 o 
 -20   4   3        0.73       -0.29      9.50 o 
 -18   4   3       33.15       42.97      9.70 o 
 -16   4   3      821.67      853.39     21.51 o 
 -14   4   3       81.10       72.36      9.57 o 
 -12   4   3     3616.34     3607.06     55.68 o 
 -10   4   3      440.86      446.58     17.61 o 
  -8   4   3     4358.31     4484.56     74.44 o 
  -6   4   3     1545.10     1711.15     66.87 o 
  -4   4   3     4987.04     5302.17     86.35 o 
   0   4   3      652.60      602.45     20.02 o 
   2   4   3     2871.99     3006.22     43.94 o 
   4   4   3     1401.53     1377.86     24.53 o 
   6   4   3      406.04      506.47     16.00 o 
   8   4   3      129.60      120.81     10.52 o 
  10   4   3      561.04      543.27     15.86 o 
  12   4   3      329.07      372.29     16.12 o 
  14   4   3      201.00      195.59     13.82 o 
  16   4   3       37.37       30.08     10.83 o 
  18   4   3      189.52      170.93     13.42 o 
  20   4   3      358.64      318.77     16.50 o 
  22   4   3     2151.88     2092.49     39.52 o 
  24   4   3      342.77      338.27     18.23 o 
  26   4   3        2.21       -1.54     12.07 o 
  28   4   3       13.81       -6.56     12.66 o 
  30   4   3      291.74      270.60     18.58 o 
  32   4   3        0.76       21.92     13.98 o 
  34   4   3        1.92       10.62     25.19 o 
 -37   5   3       72.66      100.53     17.96 o 
 -35   5   3       43.78       37.16     14.59 o 
 -33   5   3       99.64      118.68     15.48 o 
 -31   5   3        2.43       -1.97     11.43 o 
 -29   5   3      851.80      889.85     25.36 o 
 -27   5   3       17.07       30.95     11.38 o 
 -25   5   3      249.79      212.42     15.27 o 
 -23   5   3      985.90     1049.26     26.76 o 
 -21   5   3      190.62      183.31     13.64 o 
 -19   5   3     3486.19     3478.95     52.11 o 
 -17   5   3     1331.90     1266.92     27.41 o 
 -15   5   3       20.42       11.97      9.66 o 
 -13   5   3      563.38      540.40     18.27 o 
 -11   5   3       55.82       42.47      9.57 o 
  -9   5   3       53.52       78.41      9.91 o 
  -7   5   3      125.16      185.18     11.97 o 
  -5   5   3     1553.63     1602.60     42.31 o 
  -3   5   3       46.25       60.26     11.64 o 
  -1   5   3       25.28       27.02      8.36 o 
   1   5   3      151.45      117.72     10.45 o 
   3   5   3      802.70      804.18     18.83 o 
   5   5   3       94.30      114.35      8.97 o 
   7   5   3      389.32      386.54     22.10 o 
   9   5   3     4177.70     4133.95     51.87 o 
  11   5   3      873.46      858.63     20.80 o 
  13   5   3     4759.87     4508.16     64.23 o 
  15   5   3        6.84       15.28     10.82 o 
  17   5   3       81.41       85.50     12.53 o 
  19   5   3      654.61      649.99     22.23 o 
  21   5   3      147.90      149.19     14.15 o 
  23   5   3      430.40      417.10     20.46 o 
  25   5   3      135.19      151.38     15.30 o 
  27   5   3       34.53       17.45     12.49 o 
  29   5   3       31.27       55.99     16.71 o 
  31   5   3       91.44       84.24     19.71 o 
  33   5   3        0.43      -20.78     20.78 o 
 -34   6   3      250.47      253.38     19.17 o 
 -32   6   3      302.38      273.10     19.02 o 
 -30   6   3      205.01      187.61     17.16 o 
 -28   6   3       87.42       79.50     16.14 o 
 -26   6   3      396.28      366.05     19.76 o 
 -24   6   3      206.32      212.26     18.18 o 
 -22   6   3      494.28      526.89     23.78 o 
 -20   6   3     2612.35     2635.86     48.83 o 
 -18   6   3     1536.38     1445.21     39.85 o 
 -16   6   3     1158.33     1081.63     31.96 o 
 -14   6   3       47.42       40.33     12.65 o 
 -12   6   3      326.64      338.89     17.45 o 
 -10   6   3      107.55       98.49     11.88 o 
  -8   6   3     1810.98     1709.66     34.85 o 
  -6   6   3      279.11      260.75     15.04 o 
  -4   6   3       56.26       50.65     10.51 o 
  -2   6   3     1056.00     1080.28     24.40 o 
   0   6   3      353.17      397.74     15.47 o 
   2   6   3     1014.17     1016.76     22.84 o 
   4   6   3      139.48      135.53     11.11 o 
   6   6   3     1025.83     1077.31     25.05 o 
   8   6   3     1244.34     1238.53     24.75 o 
  10   6   3     3804.90     3739.48     48.23 o 
  12   6   3      979.00     1029.95     24.63 o 
  14   6   3      763.56      717.11     25.22 o 
  16   6   3     1220.60     1189.20     30.82 o 
  18   6   3       30.18       41.26     12.60 o 
  20   6   3      110.42      115.83     13.64 o 
  22   6   3      124.65      144.74     18.53 o 
  24   6   3      316.33      372.03     19.61 o 
  26   6   3       57.11       67.80     24.18 o 
  28   6   3      201.95      271.20     18.49 o 
  30   6   3      292.61      304.78     23.14 o 
 -31   7   3      148.59      178.68     34.11 o 
 -29   7   3        3.29        6.17     14.80 o 
 -27   7   3       67.82       78.24     14.36 o 
 -25   7   3       22.46       14.60     21.96 o 
 -23   7   3       32.64       40.10     13.23 o 
 -21   7   3      382.55      383.26     20.85 o 
 -19   7   3      621.01      625.75     24.81 o 
 -17   7   3     1130.14     1085.19     30.32 o 
 -15   7   3     1771.91     1855.02     43.95 o 
 -13   7   3        7.95        4.39     10.96 o 
 -11   7   3       71.80       51.62     11.79 o 
  -9   7   3     1154.00     1087.37     28.73 o 
  -7   7   3      735.34      720.87     24.12 o 
  -5   7   3      413.17      459.51     24.45 o 
  -3   7   3      495.86      544.57     29.38 o 
  -1   7   3     2616.94     2599.59     43.75 o 
   1   7   3       30.84       44.26     10.10 o 
   3   7   3      417.51      403.94     16.42 o 
   5   7   3      573.45      628.67     19.59 o 
   7   7   3      640.62      687.64     20.03 o 
   9   7   3      972.51      965.91     24.84 o 
  11   7   3     1337.13     1326.45     37.17 o 
  13   7   3      145.53      134.74     16.81 o 
  15   7   3       59.36       69.17     12.26 o 
  17   7   3       38.40       33.25     12.68 o 
  19   7   3       15.37       26.13     12.62 o 
  21   7   3      105.38      156.31     15.07 o 
  23   7   3      121.86      109.94     14.68 o 
  25   7   3      117.09      108.06     14.76 o 
  27   7   3      366.67      417.31     32.32 o 
 -28   8   3        0.32      -14.96     14.96 o 
 -26   8   3        9.82        4.48     15.81 o 
 -24   8   3       43.97      105.40     29.58 o 
 -22   8   3       42.67       32.30     16.24 o 
 -20   8   3        1.37       23.94     16.29 o 
 -18   8   3       22.95       32.24     20.06 o 
 -16   8   3        0.71       -2.60     13.10 o 
 -14   8   3       16.85        0.47     13.44 o 
 -12   8   3      597.54      509.08     23.06 o 
 -10   8   3        0.48       -9.18     11.26 o 
  -8   8   3     1721.44     1745.93     38.35 o 
  -6   8   3       48.32       40.68     12.99 o 
  -4   8   3      497.65      475.90     22.17 o 
  -2   8   3      872.30      856.08     24.91 o 
   0   8   3      286.26      321.88     16.32 o 
   2   8   3      211.34      235.40     14.60 o 
   4   8   3       98.62       97.18     11.31 o 
   6   8   3      147.95      168.23     12.70 o 
   8   8   3       10.90        1.77     10.25 o 
  10   8   3       29.40       16.79     10.86 o 
  12   8   3        8.66        0.08     10.93 o 
  14   8   3       29.24       27.66     12.57 o 
  16   8   3       59.49       88.17     16.09 o 
  18   8   3        5.61      -12.67     22.53 o 
  20   8   3       12.78       22.38     17.35 o 
  22   8   3       16.55        6.87     13.98 o 
  24   8   3        0.22      -17.57     19.85 o 
 -25   9   3        0.67       -6.85     18.58 o 
 -23   9   3       41.81       -1.20     37.26 o 
 -21   9   3      183.85      185.56     23.01 o 
 -19   9   3      302.00      275.62     22.23 o 
 -17   9   3      185.96      168.64     22.98 o 
 -15   9   3       23.70       39.29     16.02 o 
 -13   9   3        4.24        8.16     20.53 o 
 -11   9   3       40.12       43.06     14.69 o 
  -9   9   3       57.51       33.62     15.87 o 
  -7   9   3      321.05      326.02     19.77 o 
  -5   9   3      809.86      761.34     30.41 o 
  -3   9   3      336.22      344.53     17.57 o 
  -1   9   3      164.89      177.66     14.24 o 
   1   9   3       25.23       30.82     11.10 o 
   3   9   3        0.22       -9.66      9.66 o 
   5   9   3       14.46       -9.60     10.30 o 
   7   9   3        8.65       15.50     10.04 o 
   9   9   3      156.33      115.15     14.28 o 
  11   9   3      286.76      283.28     28.11 o 
  13   9   3      180.45      195.45     26.53 o 
  15   9   3       32.80       19.44     15.90 o 
  17   9   3       27.22       37.52     15.66 o 
  19   9   3       24.56       16.37     17.35 o 
 -18  10   3      678.38      664.43     54.81 o 
 -16  10   3       13.40      -15.28     15.28 o 
 -14  10   3       23.40       10.90     15.07 o 
 -12  10   3      140.89      117.32     17.06 o 
 -10  10   3       92.91       99.10     16.53 o 
  -8  10   3      239.67      222.08     19.30 o 
  -6  10   3      263.38      239.58     23.20 o 
  -4  10   3      315.11      283.94     24.94 o 
  -2  10   3      241.25      216.94     24.41 o 
   0  10   3       48.68       13.08     14.35 o 
   2  10   3      177.45      194.88     18.51 o 
   4  10   3       74.49       56.03     14.86 o 
   6  10   3        0.40       -6.98     12.76 o 
   8  10   3      462.50      523.06     40.82 o 
  10  10   3      608.36      580.24     46.50 o 
  12  10   3      294.74      250.57     27.98 o 
  14  10   3      416.41      471.69     39.30 o 
  -7  11   3       51.32       50.85     44.50 o 
  -5  11   3      474.63      443.04     25.97 o 
  -3  11   3      177.12      225.17     24.92 o 
  -1  11   3       24.64        4.73     16.87 o 
   1  11   3      153.36      140.38     20.68 o 
 -40   0   4      102.81       90.82     31.97 o 
 -38   0   4       36.07       14.62     18.74 o 
 -36   0   4        1.84       24.52     23.26 o 
 -34   0   4     1620.58     1703.31     58.81 o 
 -32   0   4        9.53       23.75     18.33 o 
 -30   0   4      434.27      428.45     24.32 o 
 -28   0   4      823.09      798.81     29.29 o 
 -26   0   4      289.33      281.45     18.41 o 
 -24   0   4     1911.27     1875.10     51.34 o 
 -22   0   4     1207.05     1157.51     39.26 o 
 -20   0   4      385.28      412.38     24.82 o 
 -18   0   4      339.07      339.11     21.73 o 
 -16   0   4      653.22      651.50     27.86 o 
 -14   0   4      126.92      124.84     14.72 o 
 -12   0   4     6149.89     6340.14    210.66 o 
 -10   0   4    18055.61    18772.89    383.76 o 
  -6   0   4    33676.83    35195.43    653.71 o 
  -4   0   4     4374.49     5816.55     83.81 o 
  -2   0   4     1454.13     1682.07     32.46 o 
   0   0   4     2321.93     2279.24     44.94 o 
   2   0   4     5245.00     5097.92     85.51 o 
   4   0   4     9638.30     9261.52    168.02 o 
   6   0   4     4948.52     4675.32    111.27 o 
   8   0   4     1464.92     1363.72     38.39 o 
  10   0   4     3025.78     2974.45     64.61 o 
  12   0   4      597.73      583.62     28.42 o 
  14   0   4      390.26      369.32     28.85 o 
  16   0   4     1538.18     1585.72     47.02 o 
  18   0   4      467.66      537.12     39.32 o 
  20   0   4     2512.63     2508.79     63.36 o 
  22   0   4      312.74      330.37     32.89 o 
  24   0   4       13.17        7.45     19.16 o 
  26   0   4      582.07      564.58     34.26 o 
  28   0   4        6.40       40.62     17.17 o 
  30   0   4      398.93      417.57     42.44 o 
  32   0   4      108.68      108.46     25.47 o 
  34   0   4      736.25      745.59     53.68 o 
 -39   1   4        0.64      -15.08     15.08 o 
 -37   1   4      674.96      667.02     26.28 o 
 -35   1   4       16.72       21.32     11.92 o 
 -33   1   4       20.78       -9.78     11.38 o 
 -31   1   4      154.19      165.56     13.82 o 
 -29   1   4       54.09       58.85     11.08 o 
 -27   1   4     1249.46     1209.73     24.18 o 
 -25   1   4      502.84      456.13     16.03 o 
 -23   1   4     2362.91     2291.51     40.45 o 
 -21   1   4      194.68      187.66     13.82 o 
 -19   1   4      313.21      325.93     15.36 o 
 -17   1   4     1505.07     1506.11     29.02 o 
 -15   1   4      569.61      603.76     18.53 o 
 -13   1   4      502.11      459.82     17.85 o 
 -11   1   4      824.52      823.45     24.20 o 
  -9   1   4     4983.72     5221.59     68.65 o 
  -7   1   4     3664.29     4008.61     47.59 o 
  -5   1   4        8.66       54.88      6.82 o 
  -3   1   4     1069.03     1082.40     18.62 o 
  -1   1   4     1352.03     1240.33     21.20 o 
   1   1   4     1499.52     1455.40     26.80 o 
   3   1   4     3003.91     2845.79     40.13 o 
   5   1   4     3392.46     3302.90     44.69 o 
   7   1   4      484.29      533.60     17.74 o 
   9   1   4      295.61      295.59     15.32 o 
  11   1   4       45.71       43.92      9.57 o 
  13   1   4      671.39      655.50     21.27 o 
  15   1   4      708.28      760.69     23.25 o 
  17   1   4      886.37      903.87     28.45 o 
  19   1   4      436.03      446.06     20.28 o 
  21   1   4     1137.16     1164.09     29.75 o 
  23   1   4      191.65      247.47     17.73 o 
  25   1   4      459.51      514.38     26.34 o 
  27   1   4      384.52      415.66     20.41 o 
  29   1   4      224.11      221.95     16.39 o 
  31   1   4      450.94      514.06     22.73 o 
  33   1   4       75.28       45.28     15.78 o 
 -38   2   4      519.53      498.30     31.88 o 
 -36   2   4      307.51      301.66     21.98 o 
 -34   2   4      277.27      249.21     17.61 o 
 -32   2   4        2.72        2.60     12.18 o 
 -30   2   4        6.23       -3.90     10.46 o 
 -28   2   4        2.07       11.53     10.22 o 
 -26   2   4      136.88      118.25     11.83 o 
 -24   2   4       75.29       75.10     11.78 o 
 -22   2   4       41.53       58.80     13.50 o 
 -20   2   4     1502.08     1504.20     35.32 o 
 -18   2   4      331.53      303.15     17.47 o 
 -16   2   4     1476.70     1499.56     28.48 o 
 -14   2   4       17.07       33.87      8.86 o 
 -12   2   4     1726.32     1665.98     29.48 o 
 -10   2   4      118.97      127.31     12.08 o 
  -8   2   4      252.20      239.23     10.17 o 
  -6   2   4      179.77      183.90      9.77 o 
  -4   2   4     1107.30      992.87     18.71 o 
  -2   2   4      651.68      661.15     14.99 o 
   0   2   4      507.66      500.86     13.56 o 
   2   2   4        6.89        4.17      5.68 o 
   4   2   4     1647.36     1726.16     28.00 o 
   6   2   4      194.93      178.87      9.99 o 
   8   2   4      586.42      599.93     17.02 o 
  10   2   4      119.32      139.39     12.05 o 
  12   2   4      212.65      212.49     14.34 o 
  14   2   4       13.24       15.81     10.00 o 
  16   2   4      160.22      141.75     13.52 o 
  18   2   4     1344.98     1348.70     30.85 o 
  20   2   4       43.94       51.06     12.22 o 
  22   2   4      887.45      878.24     27.07 o 
  24   2   4       21.02       24.01     13.11 o 
  26   2   4        1.48       -5.74     12.00 o 
  28   2   4       30.15       35.39     12.11 o 
  30   2   4        3.24       -2.43     12.86 o 
  32   2   4        0.07       -2.86     14.32 o 
  34   2   4        8.39       70.73     28.76 o 
 -39   3   4       43.95       31.59     19.47 o 
 -37   3   4       32.84       51.89     14.98 o 
 -35   3   4      415.94      401.47     21.36 o 
 -33   3   4      287.58      260.10     20.05 o 
 -31   3   4        8.32        1.64     11.79 o 
 -29   3   4       67.08       45.35     13.93 o 
 -27   3   4      403.05      385.10     18.47 o 
 -25   3   4      128.38      112.21     12.33 o 
 -23   3   4      171.13      163.21     14.38 o 
 -21   3   4       73.20       78.93     13.74 o 
 -19   3   4      152.26      130.27     21.52 o 
 -17   3   4     1933.52     1704.98     55.51 o 
 -15   3   4      960.63      976.59     51.74 o 
 -13   3   4     1286.56     1150.43     32.24 o 
 -11   3   4     2187.79     1954.14     42.15 o 
  -9   3   4     1214.30     1164.46     31.18 o 
  -7   3   4     2197.21     2080.62     39.07 o 
  -5   3   4      601.46      609.73     33.01 o 
  -3   3   4      103.00      114.11      8.63 o 
  -1   3   4      201.26      180.60      8.84 o 
   1   3   4      470.94      476.38     13.78 o 
   3   3   4      198.43      237.35     10.49 o 
   5   3   4      297.72      283.91     12.13 o 
   7   3   4        0.51        6.89      6.75 o 
   9   3   4       29.23       26.58      8.76 o 
  11   3   4       74.86       62.23     13.08 o 
  13   3   4      141.86      152.08     15.82 o 
  15   3   4     1656.62     1686.55     37.26 o 
  17   3   4      367.73      387.15     20.89 o 
  19   3   4      123.97      140.06     15.75 o 
  21   3   4      627.02      615.08     25.59 o 
  23   3   4      101.82      102.37     16.26 o 
  25   3   4      113.50      136.95     14.94 o 
  27   3   4       64.76       65.63     16.21 o 
  29   3   4       28.23        0.00     13.19 o 
  31   3   4      204.88      251.80     22.08 o 
  33   3   4       63.61       47.48     19.45 o 
 -36   4   4       80.21      124.12     31.40 o 
 -34   4   4      851.95      906.66     28.92 o 
 -32   4   4      670.29      741.34     24.47 o 
 -30   4   4       16.42       23.27     12.04 o 
 -28   4   4      343.30      346.03     18.29 o 
 -26   4   4      486.33      487.74     20.52 o 
 -24   4   4      282.16      258.22     15.43 o 
 -22   4   4       33.44       28.56     11.84 o 
 -20   4   4        2.93        4.28     10.43 o 
 -18   4   4      908.96      912.44     26.46 o 
 -16   4   4     3489.20     3324.89     96.83 o 
 -14   4   4      700.62      617.87     26.19 o 
 -12   4   4      161.44      151.49     14.63 o 
 -10   4   4      986.95     1026.39     37.37 o 
  -8   4   4      273.66      265.77     21.40 o 
  -6   4   4      146.54      131.86     16.97 o 
  -4   4   4     1853.03     1787.06     39.67 o 
  -2   4   4     1798.99     1752.32     36.42 o 
   0   4   4      175.34      163.78     12.15 o 
   2   4   4      594.60      576.76     23.25 o 
   4   4   4     1690.69     1618.09     30.70 o 
   6   4   4      490.19      493.54     18.20 o 
   8   4   4       43.26       30.71      9.57 o 
  10   4   4      572.17      581.92     20.56 o 
  12   4   4     1300.34     1330.09     35.84 o 
  14   4   4     3775.13     3696.03     70.07 o 
  16   4   4     1150.02     1120.10     34.61 o 
  18   4   4       26.22       12.86     12.80 o 
  20   4   4      346.77      360.01     21.55 o 
  22   4   4      173.65      198.13     15.76 o 
  24   4   4      190.65      186.09     15.85 o 
  26   4   4      164.98      179.27     20.47 o 
  28   4   4      178.95      174.39     19.78 o 
  30   4   4      179.60      192.21     21.20 o 
 -35   5   4      124.12      115.61     16.15 o 
 -33   5   4      122.48      121.80     14.91 o 
 -31   5   4      441.34      442.44     20.38 o 
 -29   5   4      376.85      400.01     19.02 o 
 -27   5   4      291.03      303.66     17.74 o 
 -25   5   4        6.50       -4.60     10.99 o 
 -23   5   4      238.58      230.51     16.52 o 
 -21   5   4      592.36      602.79     23.15 o 
 -19   5   4      630.62      614.83     26.11 o 
 -17   5   4      111.15       98.72     17.87 o 
 -15   5   4      493.09      444.11     26.25 o 
 -13   5   4      972.34      907.19     37.19 o 
 -11   5   4        8.37       13.09     14.83 o 
  -9   5   4      307.10      312.06     24.22 o 
  -7   5   4      853.85      794.51     34.56 o 
  -5   5   4      611.89      539.43     30.54 o 
  -3   5   4      389.68      357.46     21.76 o 
  -1   5   4     1737.29     1704.69     37.35 o 
   1   5   4     1798.63     1837.50     39.39 o 
   3   5   4       37.76       40.13     10.51 o 
   5   5   4       68.77       61.87     10.91 o 
   7   5   4     1290.19     1318.86     33.83 o 
   9   5   4      586.37      622.95     21.60 o 
  11   5   4      547.42      575.23     26.02 o 
  13   5   4     1137.38     1131.94     34.47 o 
  15   5   4      431.16      417.94     27.90 o 
  17   5   4      236.12      261.58     21.09 o 
  19   5   4        1.26        9.70     10.85 o 
  21   5   4        2.94      -10.82     10.82 o 
  23   5   4        1.59      -11.49     11.49 o 
  25   5   4      246.27      248.59     18.16 o 
  27   5   4      227.12      228.41     18.16 o 
  29   5   4       94.20      120.10     17.04 o 
 -32   6   4       26.34       15.06     24.20 o 
 -30   6   4      319.20      317.75     22.61 o 
 -28   6   4        5.88       -3.09     13.30 o 
 -26   6   4      683.91      664.51     26.41 o 
 -24   6   4      487.82      494.00     23.65 o 
 -22   6   4      123.74      138.61     15.54 o 
 -20   6   4      216.16      211.63     16.25 o 
 -18   6   4      742.16      763.75     27.66 o 
 -16   6   4       71.32       42.90     16.01 o 
 -14   6   4      221.70      192.89     17.47 o 
 -12   6   4       17.34       12.59     11.99 o 
 -10   6   4       19.43        3.27     11.59 o 
  -8   6   4        2.49       -3.75     11.15 o 
  -6   6   4       73.33       43.08     17.16 o 
  -4   6   4      265.00      256.64     23.57 o 
  -2   6   4      118.43      132.15     16.96 o 
   0   6   4       40.63       72.14     16.50 o 
   2   6   4      505.12      511.40     23.33 o 
   4   6   4      224.15      219.47     16.96 o 
   6   6   4      253.61      229.57     15.92 o 
   8   6   4      579.59      529.23     27.76 o 
  10   6   4     1623.17     1596.57     39.71 o 
  12   6   4      117.38      107.27     15.97 o 
  14   6   4      471.59      467.67     25.74 o 
  16   6   4      157.91      175.05     23.68 o 
  18   6   4      162.39      166.33     18.25 o 
  20   6   4       58.04       40.06     14.04 o 
  22   6   4       55.33       61.19     13.72 o 
  24   6   4       88.02      102.01     15.44 o 
  26   6   4       43.05       22.94     14.09 o 
  28   6   4        1.00        2.30     20.77 o 
 -31   7   4      211.75      193.48     26.49 o 
 -29   7   4      235.82      211.86     29.41 o 
 -27   7   4        0.33       20.11     15.74 o 
 -25   7   4       95.11       65.45     17.74 o 
 -23   7   4     1088.77     1082.08     44.37 o 
 -21   7   4      366.40      319.81     26.33 o 
 -19   7   4       28.72       37.42     14.10 o 
 -17   7   4     1940.28     1883.30     44.78 o 
 -15   7   4      211.94      193.78     17.69 o 
 -13   7   4      606.58      604.52     28.31 o 
 -11   7   4       85.65       67.89     15.12 o 
  -9   7   4      121.27       88.95     15.83 o 
  -7   7   4      972.60      986.87     33.40 o 
  -5   7   4     1779.41     1823.62     50.47 o 
  -3   7   4      179.42      200.80     16.74 o 
  -1   7   4      867.81      865.73     28.64 o 
   1   7   4       70.54       86.08     14.55 o 
   3   7   4      219.90      252.35     16.40 o 
   5   7   4     1177.31     1194.97     35.35 o 
   7   7   4     1834.20     1758.31     37.87 o 
   9   7   4      481.68      539.08     22.89 o 
  11   7   4      455.40      450.43     23.59 o 
  13   7   4        8.16       20.94     14.31 o 
  15   7   4      110.59       93.90     17.04 o 
  17   7   4       29.67       28.97     13.32 o 
  19   7   4       82.59       69.90     19.04 o 
  21   7   4        0.13       -5.20     13.65 o 
  23   7   4      198.23      206.80     17.66 o 
  25   7   4      203.27      214.53     19.94 o 
 -26   8   4      113.41       86.50     21.41 o 
 -24   8   4       30.73       27.43     17.16 o 
 -22   8   4        2.46      -11.01     14.30 o 
 -20   8   4      387.13      368.09     35.78 o 
 -18   8   4      160.55      160.56     16.01 o 
 -16   8   4      873.60      864.86     47.83 o 
 -14   8   4      742.19      725.31     45.38 o 
 -12   8   4      767.40      794.24     27.62 o 
 -10   8   4       20.05       17.33     12.47 o 
  -8   8   4       83.40       85.62     14.31 o 
  -6   8   4      711.70      706.66     25.92 o 
  -4   8   4      223.16      252.90     22.40 o 
  -2   8   4      621.70      616.94     26.84 o 
   0   8   4      403.34      430.13     22.61 o 
   2   8   4      609.42      616.18     26.02 o 
   4   8   4       16.82       -0.35     12.12 o 
   6   8   4        5.82       18.64     12.12 o 
   8   8   4        3.01       16.04     14.61 o 
  10   8   4       27.62       25.66     12.16 o 
  12   8   4      677.54      668.66     30.11 o 
  14   8   4      355.53      325.62     22.54 o 
  16   8   4      803.51      773.68     33.93 o 
  18   8   4      119.56      152.13     18.38 o 
  20   8   4       65.74      105.30     15.56 o 
 -21   9   4       22.34        2.49     18.13 o 
 -19   9   4      302.83      303.81     23.47 o 
 -17   9   4      136.28      134.18     19.50 o 
 -15   9   4      204.29      199.19     19.38 o 
 -13   9   4        2.95       22.16     14.97 o 
 -11   9   4       20.27      -10.63     22.26 o 
  -9   9   4      661.53      607.13     28.51 o 
  -7   9   4        3.10       -6.69     11.40 o 
  -5   9   4      257.51      267.16     20.06 o 
  -3   9   4      695.89      650.22     25.29 o 
  -1   9   4      118.23      152.08     14.18 o 
   1   9   4      189.30      176.60     14.89 o 
   3   9   4        3.97      -10.39     10.39 o 
   5   9   4       42.49       15.25     15.81 o 
   7   9   4      410.07      440.07     21.43 o 
   9   9   4      122.92      116.53     15.71 o 
  11   9   4      100.71       81.80     15.58 o 
  13   9   4      354.71      350.58     33.12 o 
  15   9   4       82.11       69.03     17.49 o 
 -14  10   4       26.18       97.55     19.41 o 
 -12  10   4        9.29       -2.90     23.92 o 
 -10  10   4      267.06      268.49     25.02 o 
  -8  10   4       65.84       16.85     21.55 o 
  -6  10   4       19.61       -7.41     12.83 o 
  -4  10   4        5.14        7.06     20.72 o 
  -2  10   4       16.74      -10.44     11.44 o 
   0  10   4        0.59        8.38     11.67 o 
   2  10   4       93.04      123.15     14.74 o 
   4  10   4        2.37       -2.22     13.20 o 
   6  10   4        3.43      -15.40     15.40 o 
   8  10   4        0.19      -13.75     13.75 o 
 -37   1   5       39.06       31.15     17.33 o 
 -35   1   5      331.05      302.48     20.47 o 
 -33   1   5        1.43        1.72     13.15 o 
 -31   1   5       24.31       11.92     25.05 o 
 -29   1   5      200.94      239.36     19.68 o 
 -27   1   5      246.90      256.97     19.69 o 
 -25   1   5       32.30       37.79     14.77 o 
 -23   1   5      560.21      580.33     26.32 o 
 -21   1   5      591.47      627.56     26.77 o 
 -19   1   5       19.89       15.29     11.89 o 
 -17   1   5        3.60       23.12      9.96 o 
 -15   1   5       37.69       44.21     11.14 o 
 -13   1   5     1528.45     1475.32     53.61 o 
 -11   1   5     4116.21     4139.78     71.54 o 
  -9   1   5     1713.68     1688.07     31.62 o 
  -7   1   5        0.60       11.25      6.94 o 
  -5   1   5      643.57      682.66     17.94 o 
  -3   1   5      606.45      614.38     16.31 o 
  -1   1   5      628.21      591.52     18.53 o 
   1   1   5      841.67      741.09     19.87 o 
   3   1   5       54.07       19.97      6.88 o 
   5   1   5     3584.14     3475.32     48.92 o 
   7   1   5     1202.81     1181.13     27.63 o 
   9   1   5      175.22      201.40     15.03 o 
  11   1   5        0.36        7.79      9.97 o 
  13   1   5      362.73      409.07     18.97 o 
  15   1   5       16.92       -4.40     10.46 o 
  17   1   5      115.82      107.71     14.09 o 
  19   1   5     1040.53     1015.36     29.46 o 
  21   1   5       24.20       39.67     13.72 o 
  23   1   5        0.15        2.81     13.28 o 
  25   1   5        7.03        4.04     13.94 o 
  27   1   5       80.77       91.02     17.23 o 
  29   1   5       54.55       75.95     19.47 o 
  31   1   5       91.93       85.43     26.77 o 
 -38   2   5      149.86      159.73     36.09 o 
 -36   2   5       42.28       57.55     20.93 o 
 -34   2   5      122.53      137.45     14.52 o 
 -32   2   5      609.93      696.99     23.21 o 
 -30   2   5      121.62      178.36     18.81 o 
 -28   2   5        0.55       -7.54     14.14 o 
 -26   2   5      793.25      771.91     28.63 o 
 -24   2   5     1300.98     1305.22     34.98 o 
 -22   2   5      292.49      298.56     19.42 o 
 -20   2   5      962.67      932.89     28.96 o 
 -18   2   5      323.13      334.33     19.19 o 
 -16   2   5      851.94      827.42     29.88 o 
 -14   2   5      410.40      426.36     22.70 o 
 -12   2   5     1274.99     1212.29     30.89 o 
 -10   2   5     1973.88     1949.63     39.32 o 
  -8   2   5      331.39      367.82     18.51 o 
  -6   2   5      923.73     1013.88     24.57 o 
  -4   2   5       27.27       44.18      7.64 o 
  -2   2   5       18.89       21.40      7.26 o 
   0   2   5        0.77       -3.26      5.56 o 
   2   2   5      807.18      838.36     20.72 o 
   4   2   5      853.73      938.05     22.03 o 
   6   2   5      215.51      188.14     11.89 o 
   8   2   5     1612.39     1635.27     32.85 o 
  10   2   5     1134.07     1227.24     30.65 o 
  12   2   5        0.56       21.22     10.91 o 
  14   2   5        3.95        7.82     10.20 o 
  16   2   5     1705.33     1790.73     49.33 o 
  18   2   5      790.21      825.50     29.43 o 
  20   2   5     1469.20     1530.75     44.11 o 
  22   2   5      424.47      415.41     24.75 o 
  24   2   5        6.63       -2.82     14.83 o 
  26   2   5       44.19       37.04     16.52 o 
  28   2   5       32.71       32.49     17.52 o 
  30   2   5      403.31      459.39     37.52 o 
 -37   3   5       34.68       54.58     22.60 o 
 -35   3   5      221.76      244.82     20.51 o 
 -33   3   5      134.85      137.64     27.64 o 
 -31   3   5      295.49      293.29     20.68 o 
 -29   3   5       86.98       55.29     14.64 o 
 -27   3   5      332.40      353.78     24.42 o 
 -25   3   5       14.22       17.71     18.13 o 
 -23   3   5      289.35      269.60     21.55 o 
 -21   3   5      642.21      644.80     28.89 o 
 -19   3   5      128.37      137.13     16.56 o 
 -17   3   5      333.52      388.33     26.70 o 
 -15   3   5     1646.11     1538.98     46.15 o 
 -13   3   5     1395.01     1425.99     37.75 o 
 -11   3   5     1407.93     1389.80     36.82 o 
  -9   3   5        0.96       16.26     11.12 o 
  -7   3   5       25.66        8.59     10.77 o 
  -5   3   5        0.44        0.91     11.56 o 
  -3   3   5        0.35        3.04      8.81 o 
  -1   3   5     2666.08     2525.11     43.62 o 
   1   3   5      737.84      727.35     31.16 o 
   3   3   5       97.32      112.40     11.33 o 
   5   3   5      985.49     1010.56     25.41 o 
   7   3   5       31.67       25.01     14.50 o 
   9   3   5      152.12      139.85     16.61 o 
  11   3   5      684.78      705.62     37.59 o 
  13   3   5       60.37       60.96     14.27 o 
  15   3   5     1630.14     1587.43     38.01 o 
  17   3   5     1466.09     1436.34     36.97 o 
  19   3   5      113.20      104.40     15.97 o 
  21   3   5        0.16        2.41     16.18 o 
  23   3   5      127.99      125.95     17.87 o 
  25   3   5       19.25       35.16     15.85 o 
  27   3   5      397.85      471.28     27.79 o 
  29   3   5        5.38       13.74     21.80 o 
 -34   4   5       12.07       46.54     18.72 o 
 -32   4   5       72.33       92.34     15.24 o 
 -30   4   5        5.08       24.90     14.56 o 
 -28   4   5       30.58       37.30     14.54 o 
 -26   4   5       62.62       72.99     19.02 o 
 -24   4   5      130.50      134.85     18.96 o 
 -22   4   5      533.25      504.88     26.43 o 
 -20   4   5       12.20       -5.71     16.16 o 
 -18   4   5      817.22      787.89     44.93 o 
 -16   4   5       26.05       38.29     21.40 o 
 -14   4   5      474.17      466.46     29.95 o 
 -12   4   5      182.16      203.27     21.88 o 
 -10   4   5      268.94      264.76     23.50 o 
  -8   4   5     1137.68     1188.04     41.86 o 
  -6   4   5       17.69       36.71     15.35 o 
  -4   4   5      584.77      559.81     35.52 o 
  -2   4   5      107.54      103.21     11.72 o 
   0   4   5      224.93      205.33     14.25 o 
   2   4   5       39.93       59.24     10.53 o 
   4   4   5       15.00       18.28     10.52 o 
   6   4   5       59.28       60.32     11.94 o 
   8   4   5       91.86       80.95     15.20 o 
  10   4   5        4.74       12.38     16.52 o 
  12   4   5      151.10      131.00     16.48 o 
  14   4   5      141.57      108.96     16.38 o 
  16   4   5      804.94      828.43     31.73 o 
  18   4   5        2.94        2.42     12.59 o 
  20   4   5       97.98       66.30     15.30 o 
  22   4   5      122.49       94.17     16.95 o 
  24   4   5       31.39       34.20     16.27 o 
  26   4   5       47.04       63.54     19.20 o 
  28   4   5        8.28        6.04     21.46 o 
 -33   5   5      193.42      181.64     21.10 o 
 -31   5   5      678.18      742.97     33.42 o 
 -29   5   5       16.83       41.18     26.87 o 
 -27   5   5      257.89      275.73     41.87 o 
 -25   5   5       49.11       67.80     16.67 o 
 -23   5   5      127.94      135.20     27.69 o 
 -21   5   5      376.93      325.48     44.33 o 
 -19   5   5       74.72       44.29     23.53 o 
 -17   5   5        0.60        6.08     20.12 o 
 -15   5   5       61.42       55.97     17.84 o 
 -13   5   5      195.36      181.43     22.15 o 
 -11   5   5       28.40       13.51     15.81 o 
  -9   5   5      891.49      860.29     44.95 o 
  -7   5   5      847.66      786.63     35.75 o 
  -5   5   5      229.80      237.44     20.14 o 
  -3   5   5      201.58      191.99     18.67 o 
  -1   5   5     1041.60     1020.84     42.95 o 
   1   5   5      834.67      808.96     25.09 o 
   3   5   5       49.44       29.43     12.87 o 
   5   5   5     1541.27     1401.56     53.29 o 
   7   5   5       27.15       13.92     11.38 o 
   9   5   5      621.33      573.96     28.45 o 
  11   5   5       36.12       24.65     14.56 o 
  13   5   5      633.81      615.71     35.22 o 
  15   5   5      103.70       98.79     20.64 o 
  17   5   5      133.67      129.57     21.69 o 
  19   5   5      393.63      348.44     25.98 o 
  21   5   5      154.70      168.10     21.87 o 
  23   5   5       18.47       19.27     15.33 o 
  25   5   5        0.46        0.05     17.32 o 
 -30   6   5      489.08      476.96     33.97 o 
 -28   6   5      919.81     1055.71     53.24 o 
 -26   6   5       84.76       29.23     35.64 o 
 -24   6   5      358.52      322.92     23.85 o 
 -22   6   5       19.68       -6.14     14.40 o 
 -20   6   5       44.43      -25.20     27.88 o 
 -18   6   5        6.65       11.85     33.56 o 
 -16   6   5      308.27      308.52     35.84 o 
 -14   6   5      500.38      470.88     34.13 o 
 -12   6   5     1016.89      977.21     41.15 o 
 -10   6   5      724.79      731.93     36.98 o 
  -8   6   5       31.78       21.24     19.25 o 
  -6   6   5      200.38      223.87     20.40 o 
  -4   6   5      355.10      362.37     24.22 o 
  -2   6   5     1880.85     1893.03     49.02 o 
   0   6   5     1184.56     1125.90     55.82 o 
   2   6   5      778.33      735.81     34.01 o 
   4   6   5      146.39      135.21     15.60 o 
   6   6   5      114.73      105.06     17.00 o 
   8   6   5       21.28       24.28     13.03 o 
  10   6   5       99.69       94.05     17.00 o 
  12   6   5      699.75      756.36     38.40 o 
  14   6   5      115.34      135.45     22.35 o 
  16   6   5      189.07      178.72     24.73 o 
  18   6   5      243.96      244.40     27.86 o 
  20   6   5      163.26      184.67     22.60 o 
  22   6   5       44.06       37.71     22.40 o 
  24   6   5       26.52       20.44     29.94 o 
 -27   7   5      202.40      181.09     31.43 o 
 -25   7   5      167.45      166.03     37.68 o 
 -23   7   5       19.45       15.49     27.68 o 
 -21   7   5       21.71        4.82     18.05 o 
 -19   7   5      369.46      406.55     29.35 o 
 -17   7   5      238.84      260.85     24.34 o 
 -15   7   5       28.73      -15.44     17.40 o 
 -13   7   5      309.74      353.63     30.50 o 
 -11   7   5      326.58      314.76     29.21 o 
  -9   7   5        0.43        0.23     17.81 o 
  -7   7   5       67.54       52.03     16.37 o 
  -5   7   5      541.90      587.91     30.24 o 
  -3   7   5      892.54      897.96     83.87 o 
  -1   7   5        6.69       13.07     14.81 o 
   1   7   5      252.30      262.70     22.89 o 
   3   7   5      172.08      160.89     20.05 o 
   5   7   5       17.82       -5.10     17.12 o 
   7   7   5      152.11      144.27     19.51 o 
   9   7   5      142.57      150.72     34.27 o 
  11   7   5        0.37       30.88     18.42 o 
  13   7   5      182.87      174.69     30.05 o 
  15   7   5      201.03      202.87     26.92 o 
  17   7   5      122.68      142.50     25.93 o 
  19   7   5      188.06      203.85     22.61 o 
 -22   8   5        2.22       45.74     19.59 o 
 -20   8   5       28.42       49.06     30.60 o 
 -18   8   5       61.46       41.66     19.71 o 
 -16   8   5       43.76       62.18     19.86 o 
 -14   8   5      144.26      144.32     19.22 o 
 -12   8   5      533.35      490.73     29.03 o 
 -10   8   5       73.95       48.01     16.44 o 
  -8   8   5      940.41      950.76     32.11 o 
  -6   8   5       76.35      110.71     19.76 o 
  -4   8   5      103.22      102.88     18.68 o 
  -2   8   5       84.26       60.62     17.79 o 
   0   8   5       92.74       93.61     18.69 o 
   2   8   5       24.32       43.26     17.05 o 
   4   8   5       55.68       56.93     18.14 o 
   6   8   5       19.84        3.79     16.68 o 
   8   8   5        9.66      -11.16     18.36 o 
  10   8   5        5.17       -0.51     18.14 o 
  12   8   5        8.36       -7.88     18.33 o 
  14   8   5        2.48      -12.62     18.83 o 
  16   8   5       29.98       25.26     20.27 o 
 -17   9   5       66.65      149.30     27.63 o 
 -15   9   5      254.04      223.48     31.00 o 
 -13   9   5      164.34      127.97     26.20 o 
 -11   9   5       15.42       -8.56     18.03 o 
  -9   9   5       46.41       30.95     15.33 o 
  -7   9   5        3.93       16.00     14.84 o 
  -5   9   5        5.78       35.13     15.37 o 
  -3   9   5       42.25       29.46     15.47 o 
  -1   9   5      137.98      160.63     21.35 o 
   1   9   5      152.30      153.02     25.28 o 
   3   9   5       80.00       74.75     16.22 o 
   5   9   5       55.78       46.38     20.03 o 
   7   9   5       73.97      153.83     34.90 o 
   9   9   5      128.05      139.56     23.49 o 
 -34   0   6       62.72       59.32     29.83 o 
 -32   0   6      225.07      225.32     34.47 o 
 -30   0   6       26.57      170.67     93.61 o 
 -28   0   6       95.72       29.14     64.49 o 
 -26   0   6      187.19      115.68     58.02 o 
 -24   0   6      422.39      391.52     37.60 o 
 -22   0   6      363.59      346.94     45.13 o 
 -20   0   6      603.96      597.37     42.25 o 
 -18   0   6       11.74       14.86     20.91 o 
 -16   0   6     2365.90     2232.80     66.08 o 
 -14   0   6      204.10      218.54     25.47 o 
 -12   0   6     1630.25     1932.14    195.28 o 
 -10   0   6    18073.86    18521.16    288.27 o 
  -8   0   6     3022.86     3617.26     62.74 o 
  -6   0   6      699.90      861.99     28.72 o 
  -4   0   6      695.06      823.92     30.80 o 
  -2   0   6       44.16       75.52     13.18 o 
   0   0   6       23.11       22.42     12.14 o 
   2   0   6      182.69      155.51     16.18 o 
   4   0   6      301.64      287.21     23.10 o 
   6   0   6      494.84      479.61     36.16 o 
   8   0   6      880.82      915.70     54.15 o 
  10   0   6        3.72      -14.25     14.25 o 
  12   0   6      327.98      343.61     27.01 o 
  14   0   6      599.49      578.11     33.70 o 
  16   0   6       81.40      121.80     22.16 o 
  18   0   6     1941.93     2217.55     66.71 o 
  20   0   6      115.70      180.56     26.17 o 
  22   0   6      969.50     1049.98     64.29 o 
  24   0   6       74.47       82.00     24.72 o 
  26   0   6       34.43       27.91     37.63 o 
 -35   1   6      291.24      280.22     31.41 o 
 -33   1   6       18.93       -5.21     18.47 o 
 -31   1   6      170.40      134.53     21.54 o 
 -29   1   6       60.97       38.18     21.54 o 
 -27   1   6      265.47      351.10     45.28 o 
 -25   1   6      194.03      231.07     35.67 o 
 -23   1   6        0.51       -7.36     13.01 o 
 -21   1   6      207.88      196.01     17.69 o 
 -19   1   6        9.42       -0.60     11.72 o 
 -17   1   6        1.73        8.34     16.66 o 
 -15   1   6      121.25      123.21     16.65 o 
 -13   1   6     2334.64     2288.43     51.00 o 
 -11   1   6       92.45      126.10     18.97 o 
  -9   1   6        2.49      -10.90     10.90 o 
  -7   1   6     1535.66     1568.98     27.46 o 
  -5   1   6      175.12      224.55     12.33 o 
  -3   1   6      109.72      158.37     11.63 o 
  -1   1   6        0.25       -7.19      7.19 o 
   1   1   6     1009.13      989.26     24.26 o 
   3   1   6        4.72        3.10      8.72 o 
   5   1   6      240.49      243.60     15.46 o 
   7   1   6      128.29      136.36     14.22 o 
   9   1   6       60.10       54.05     12.69 o 
  11   1   6      234.61      238.80     16.59 o 
  13   1   6      118.99      138.68     15.43 o 
  15   1   6     1234.41     1274.17     32.69 o 
  17   1   6       71.03       73.65     14.82 o 
  19   1   6       37.90       43.60     16.18 o 
  21   1   6      526.68      500.23     36.28 o 
  23   1   6      182.42      196.53     22.94 o 
  25   1   6       42.04        9.26     18.97 o 
 -34   2   6        1.99       -1.75     21.92 o 
 -32   2   6        4.79       11.68     21.88 o 
 -30   2   6      137.61      153.68     27.06 o 
 -28   2   6       69.01       67.09     16.54 o 
 -26   2   6      160.69      168.09     18.19 o 
 -24   2   6        0.34       -2.90     14.25 o 
 -22   2   6      177.75      144.84     17.13 o 
 -20   2   6       31.07       33.18     13.49 o 
 -18   2   6       12.89       22.98     12.61 o 
 -16   2   6      160.31      125.68     17.14 o 
 -14   2   6       11.11       15.32     13.29 o 
 -12   2   6       26.46       25.94     15.44 o 
 -10   2   6       37.74       26.35     12.11 o 
  -8   2   6       20.43        5.64     12.15 o 
  -6   2   6      140.87      149.62     14.35 o 
  -4   2   6       14.40       11.10      8.09 o 
  -2   2   6      119.89      127.91     10.81 o 
   0   2   6        1.68       -8.79      8.79 o 
   2   2   6       27.11       19.18      9.96 o 
   4   2   6      259.23      262.96     17.39 o 
   6   2   6      188.28      167.00     15.52 o 
   8   2   6        6.46       -5.84     12.19 o 
  10   2   6       17.45        5.67     13.76 o 
  12   2   6      131.03      142.27     16.55 o 
  14   2   6       51.10       40.83     14.37 o 
  16   2   6       29.28       44.42     15.28 o 
  18   2   6      551.43      537.28     36.93 o 
  20   2   6        0.14       -4.06     15.04 o 
  22   2   6       75.45       58.38     20.11 o 
  24   2   6        2.94       -5.13     18.63 o 
  26   2   6        0.21       10.72     23.04 o 
 -33   3   6        0.13      -17.53     17.53 o 
 -31   3   6       33.12       32.49     18.80 o 
 -29   3   6       44.78      117.33     36.85 o 
 -27   3   6       70.23       61.24     18.04 o 
 -25   3   6      241.64      245.85     41.03 o 
 -23   3   6      310.24      324.38     23.81 o 
 -21   3   6      631.15      643.41     34.75 o 
 -19   3   6      348.48      393.21     24.36 o 
 -17   3   6        6.20       28.99     35.00 o 
 -15   3   6       81.19       39.73     21.59 o 
 -13   3   6       82.13       65.46     18.07 o 
 -11   3   6       48.66       59.26     17.10 o 
  -9   3   6      456.12      483.66     30.57 o 
  -7   3   6      271.07      301.09     21.83 o 
  -5   3   6      208.21      226.21     17.54 o 
  -3   3   6       85.97       85.85     13.66 o 
  -1   3   6       40.33       26.73     10.58 o 
   1   3   6      216.77      205.69     16.54 o 
   3   3   6      582.99      570.16     25.81 o 
   5   3   6     1392.72     1417.29     41.80 o 
   7   3   6      670.53      664.74     30.96 o 
   9   3   6      199.05      195.83     20.32 o 
  11   3   6      277.22      229.10     24.29 o 
  13   3   6       64.07       62.85     16.08 o 
  15   3   6       41.61       33.15     14.42 o 
  17   3   6       96.87       95.90     16.62 o 
  19   3   6      280.52      274.64     21.92 o 
  21   3   6      171.64      186.31     24.05 o 
  23   3   6      156.76      155.37     23.00 o 
  25   3   6        0.07        6.58     22.66 o 
 -32   4   6        3.11        5.32     25.08 o 
 -30   4   6      118.62      138.83     28.01 o 
 -28   4   6      369.32      395.08     38.54 o 
 -26   4   6      452.78      430.86     32.67 o 
 -24   4   6      117.74       96.80     23.04 o 
 -22   4   6       91.97       56.63     20.66 o 
 -20   4   6      771.82      798.44     56.14 o 
 -18   4   6      452.42      461.09     40.80 o 
 -16   4   6        0.36       42.33     30.35 o 
 -14   4   6      264.41      236.57     24.94 o 
 -12   4   6      613.91      618.97     33.78 o 
 -10   4   6      202.49      216.47     23.32 o 
  -8   4   6      690.05      660.79     34.20 o 
  -6   4   6      835.98      846.76     33.00 o 
  -4   4   6       32.08       53.89     15.03 o 
  -2   4   6       49.53       62.52     13.73 o 
   0   4   6      653.84      645.50     26.40 o 
   2   4   6     1086.61     1066.77     36.60 o 
   4   4   6      371.29      382.59     21.39 o 
   6   4   6      245.99      232.61     20.94 o 
   8   4   6      136.29      131.70     18.56 o 
  10   4   6      324.81      308.69     27.43 o 
  12   4   6      339.60      325.27     35.92 o 
  14   4   6        5.81       -7.93     16.91 o 
  16   4   6       34.09       66.31     17.33 o 
  18   4   6      158.02      204.73     23.07 o 
  20   4   6      220.87      248.30     32.79 o 
  22   4   6      138.77      136.34     25.12 o 
 -29   5   6      270.99      314.13     41.06 o 
 -27   5   6        0.13       21.77     26.36 o 
 -25   5   6      162.36      156.79     25.09 o 
 -23   5   6      435.69      407.68     33.18 o 
 -21   5   6        2.11       12.24     42.30 o 
 -19   5   6        2.37       -0.39     23.83 o 
 -17   5   6      375.98      397.27     44.46 o 
 -15   5   6      685.57      657.32     36.94 o 
 -13   5   6       32.38       29.20     18.10 o 
 -11   5   6      374.83      371.00     31.08 o 
  -9   5   6      339.52      356.22     28.85 o 
  -7   5   6        9.38       -3.80     13.70 o 
  -5   5   6       47.16       47.78     15.46 o 
  -3   5   6      525.85      573.28     28.78 o 
  -1   5   6      409.73      425.03     26.20 o 
   1   5   6        0.86       -0.78     11.99 o 
   3   5   6      300.01      286.40     26.23 o 
   5   5   6      238.28      218.44     20.97 o 
   7   5   6       19.59       20.05     21.18 o 
   9   5   6       41.40       76.03     25.32 o 
  11   5   6       53.12       57.07     19.18 o 
  13   5   6      140.93      162.88     34.55 o 
  15   5   6       80.78       70.72     21.83 o 
  17   5   6       90.18       95.69     19.44 o 
  19   5   6        4.28        1.57     19.97 o 
  21   5   6       46.33       53.18     22.67 o 
 -26   6   6      415.00      516.85    130.97 o 
 -24   6   6      299.01      286.23     37.56 o 
 -22   6   6        1.06       26.86     25.49 o 
 -20   6   6        1.44       -4.51     25.29 o 
 -18   6   6        3.27       39.65     25.95 o 
 -16   6   6       11.45       -1.79     18.01 o 
 -14   6   6       31.02       16.61     25.77 o 
 -12   6   6       21.98       33.90     25.14 o 
 -10   6   6       58.75       35.42     24.55 o 
  -8   6   6        6.00      -14.75     14.75 o 
  -6   6   6       42.70       13.81     15.72 o 
  -4   6   6       12.66       27.61     15.60 o 
  -2   6   6       36.87       48.82     17.17 o 
   0   6   6      305.02      306.28     24.10 o 
   2   6   6      236.86      229.65     34.58 o 
   4   6   6      778.49      720.03     63.86 o 
   6   6   6      143.38      114.80     21.20 o 
   8   6   6      337.90      333.28     24.91 o 
  10   6   6       11.97       13.91     15.10 o 
  12   6   6       76.61       80.90     21.87 o 
  14   6   6       96.67       68.71     22.14 o 
  16   6   6        7.91        3.06     20.19 o 
  18   6   6        7.66      -23.18     23.18 o 
 -23   7   6      112.43       62.06     36.41 o 
 -21   7   6      435.77      347.83     82.90 o 
 -19   7   6       37.30        4.43     35.82 o 
 -17   7   6      200.52      159.12     33.96 o 
 -15   7   6       48.32       31.26     21.30 o 
 -13   7   6       35.21       29.32     20.96 o 
 -11   7   6       73.59       54.21     20.68 o 
  -9   7   6      635.63      603.24     33.26 o 
  -7   7   6       23.53       57.81     18.01 o 
  -5   7   6       18.10       41.14     16.82 o 
  -3   7   6       37.06       26.28     16.86 o 
  -1   7   6      150.90      128.47     20.33 o 
   1   7   6     1442.13     1360.98     44.24 o 
   3   7   6       66.32       69.26     32.50 o 
   5   7   6        0.62      -19.18     19.18 o 
   7   7   6      718.65      592.03     58.88 o 
   9   7   6       22.05       93.45     42.38 o 
  11   7   6       68.69       74.15     23.27 o 
  13   7   6       22.11       20.04     21.80 o 
 -16   8   6      211.82      161.72     49.29 o 
 -14   8   6      175.89      135.78     31.79 o 
 -12   8   6       19.71       27.43     26.62 o 
 -10   8   6      326.78      400.33     81.93 o 
  -8   8   6       34.81       26.47     20.50 o 
  -6   8   6       22.03       49.02     21.32 o 
  -4   8   6       10.43        7.64     19.40 o 
  -2   8   6      301.02      320.50     31.39 o 
   0   8   6      190.50      254.22     28.78 o 
   2   8   6      149.72      193.87     26.56 o 
   4   8   6      395.33      306.33     65.03 o 
   6   8   6       31.60       45.35     25.95 o 
   8   8   6      283.43      351.37     40.44 o 
 -31   1   7      201.06      171.41     25.26 o 
 -29   1   7       42.61      144.48     63.51 o 
 -27   1   7        0.52      -17.29     17.55 o 
 -25   1   7      396.92      422.24     28.90 o 
 -23   1   7      280.15      326.60     26.44 o 
 -21   1   7      518.75      564.02     31.33 o 
 -19   1   7      107.92       92.01     18.71 o 
 -17   1   7       77.37       71.42     17.72 o 
 -15   1   7      186.30      248.86     23.64 o 
 -13   1   7       99.29      142.16     18.83 o 
 -11   1   7       63.71       71.89     14.85 o 
  -9   1   7        6.26       -1.33     10.53 o 
  -7   1   7      695.64      684.44     21.35 o 
  -5   1   7      381.10      406.95     17.29 o 
  -3   1   7      301.29      306.90     15.34 o 
  -1   1   7      254.61      255.63     14.49 o 
   1   1   7       20.68       24.50     12.31 o 
   3   1   7      320.98      294.18     22.43 o 
   5   1   7        9.92       11.24     12.56 o 
   7   1   7       32.05       40.12     15.22 o 
   9   1   7      568.51      632.63     27.06 o 
  11   1   7      189.62      235.81     20.40 o 
  13   1   7       24.81       22.36     14.87 o 
  15   1   7      147.21      163.02     19.95 o 
  17   1   7       23.50       36.65     17.17 o 
  19   1   7        9.05       22.35     17.73 o 
  21   1   7       96.12      115.94     26.83 o 
 -30   2   7        0.52       33.48     25.01 o 
 -28   2   7      183.04      181.52     23.85 o 
 -26   2   7        2.69      -30.10     30.10 o 
 -24   2   7      183.89      230.20     24.06 o 
 -22   2   7      415.65      420.17     24.73 o 
 -20   2   7      328.44      353.72     22.86 o 
 -18   2   7      179.55      187.38     20.77 o 
 -16   2   7        0.31       -1.80     18.17 o 
 -14   2   7       14.86        9.04     17.96 o 
 -12   2   7        3.76       10.78     15.19 o 
 -10   2   7      335.11      334.56     21.48 o 
  -8   2   7      570.46      609.73     26.78 o 
  -6   2   7      776.23      844.63     27.67 o 
  -4   2   7      383.33      432.53     26.70 o 
  -2   2   7      347.54      340.17     20.88 o 
   0   2   7      378.18      359.10     21.52 o 
   2   2   7        9.43      -13.24     13.24 o 
   4   2   7      356.47      343.73     24.88 o 
   6   2   7     1336.30     1312.61     42.87 o 
   8   2   7      586.59      658.98     37.84 o 
  10   2   7        8.31       -6.00     17.78 o 
  12   2   7      124.70      113.10     20.03 o 
  14   2   7       15.99        4.95     16.44 o 
  16   2   7       41.89       22.74     16.59 o 
  18   2   7      250.22      243.34     37.26 o 
  20   2   7       12.60       -8.28     31.87 o 
 -29   3   7        8.25        8.38     39.44 o 
 -27   3   7       28.33       49.77     30.73 o 
 -25   3   7      677.18      749.87     88.93 o 
 -23   3   7       19.35       27.35     21.08 o 
 -21   3   7        2.05       -3.64     18.06 o 
 -19   3   7      103.59      118.53     28.54 o 
 -17   3   7       84.67       88.24     26.28 o 
 -15   3   7      295.15      280.38     34.10 o 
 -13   3   7       81.42       70.39     20.41 o 
 -11   3   7        1.63        5.12     15.13 o 
  -9   3   7       78.57       71.89     17.37 o 
  -7   3   7        0.37        8.63     15.11 o 
  -5   3   7      435.41      436.04     27.54 o 
  -3   3   7      965.66      968.96     32.44 o 
  -1   3   7        4.04        7.85     12.51 o 
   1   3   7      287.19      275.22     26.81 o 
   3   3   7      239.32      190.84     20.83 o 
   5   3   7        2.83       10.63     15.45 o 
   7   3   7      215.18      215.23     22.32 o 
   9   3   7        3.52      -10.19     27.04 o 
  11   3   7       29.00       13.52     19.20 o 
  13   3   7      664.65      744.72     35.20 o 
  15   3   7        2.85       12.12     17.52 o 
  17   3   7       57.07       44.69     22.36 o 
  19   3   7       60.32       57.66     23.71 o 
 -26   4   7        7.03       -4.23     24.66 o 
 -24   4   7        4.24       10.90     20.16 o 
 -22   4   7      100.98       99.79     23.49 o 
 -20   4   7        7.08       26.55     31.26 o 
 -18   4   7        8.02        7.38     24.28 o 
 -16   4   7       11.65       44.87     24.62 o 
 -14   4   7      211.24      196.96     25.62 o 
 -12   4   7      249.95      215.14     25.98 o 
 -10   4   7        1.01       10.04     15.12 o 
  -8   4   7       59.45       24.13     16.47 o 
  -6   4   7        1.65        0.12     15.38 o 
  -4   4   7      275.33      271.28     23.66 o 
  -2   4   7        1.41        6.68     13.43 o 
   0   4   7      101.89       69.36     15.98 o 
   2   4   7        4.52        9.99     17.45 o 
   4   4   7        8.32        7.54     17.82 o 
   6   4   7       10.59       -7.15     16.19 o 
   8   4   7       56.45       43.40     17.01 o 
  10   4   7       60.78       66.43     20.95 o 
  12   4   7       99.90       91.87     23.18 o 
  14   4   7       35.15       13.53     22.01 o 
  16   4   7      286.81      220.21     29.82 o 
 -23   5   7       78.47       97.55     29.77 o 
 -21   5   7       95.33       73.30     23.33 o 
 -19   5   7      133.67      174.49     33.49 o 
 -17   5   7      387.60      360.91     41.28 o 
 -15   5   7        0.60      -11.28     18.69 o 
 -13   5   7       18.82       11.82     19.84 o 
 -11   5   7      436.75      394.39     28.28 o 
  -9   5   7       85.32       96.02     19.28 o 
  -7   5   7      116.52       93.47     18.64 o 
  -5   5   7       99.74      124.74     19.37 o 
  -3   5   7      147.03      143.01     20.54 o 
  -1   5   7      148.42      135.15     19.95 o 
   1   5   7        2.12      -11.13     20.42 o 
   3   5   7        9.66       -1.29     18.07 o 
   5   5   7       54.29       55.39     23.19 o 
   7   5   7      583.32      522.91     37.36 o 
   9   5   7       15.60        9.25     17.34 o 
  11   5   7       25.36       39.74     20.48 o 
  13   5   7       22.70       21.34     42.04 o 
 -20   6   7       59.23       65.94     44.86 o 
 -18   6   7      148.46      184.97     51.28 o 
 -16   6   7      172.74      144.97     27.02 o 
 -14   6   7      626.85      652.38     40.97 o 
 -12   6   7       39.00       37.03     18.20 o 
 -10   6   7       47.18       59.87     19.55 o 
  -8   6   7       26.22       17.63     18.55 o 
  -6   6   7      153.82      134.70     21.06 o 
  -4   6   7      203.99      213.28     22.95 o 
  -2   6   7       64.80       75.66     19.17 o 
   0   6   7       60.73       30.16     32.95 o 
   2   6   7       22.83       99.10     94.65 o 
   4   6   7      214.96      157.17     31.04 o 
   6   6   7        6.15       -5.25     26.14 o 
   8   6   7      272.39      282.46     33.36 o 
  10   6   7      342.52      375.08     46.49 o 
 -13   7   7      157.57       94.58     24.76 o 
 -11   7   7        0.28      -14.58     19.76 o 
  -9   7   7       42.79       48.47     21.95 o 
  -7   7   7      530.68      543.10     38.93 o 
  -5   7   7        2.63       32.36     20.80 o 
  -3   7   7       24.54       43.55     21.76 o 
  -1   7   7      153.37      186.58     25.49 o 
   1   7   7       26.25       51.56     23.73 o 
   3   7   7       86.44       76.65     25.59 o 
 -24   0   8       61.35       46.12     29.32 o 
 -22   0   8       59.64       69.80     30.02 o 
 -20   0   8     1241.98     1342.81     65.56 o 
 -18   0   8     1250.05     1259.37     62.23 o 
 -16   0   8     1459.37     1147.67     57.86 o 
 -14   0   8      509.02      444.20     59.88 o 
 -12   0   8      555.43      594.43     64.94 o 
 -10   0   8      189.56      194.97     31.49 o 
  -8   0   8       88.91       86.82     20.78 o 
  -6   0   8       25.19       37.11     18.76 o 
  -4   0   8      135.74      153.23     19.81 o 
  -2   0   8      124.80      130.95     22.10 o 
   0   0   8      161.10      143.07     22.57 o 
   2   0   8        0.21      -20.11     20.11 o 
   4   0   8      225.39      234.90     46.85 o 
   6   0   8       83.04       89.45     39.71 o 
   8   0   8      646.85      696.96     47.48 o 
  10   0   8      165.58      183.11     33.89 o 
  12   0   8       15.44      -14.17     25.27 o 
 -25   1   8       20.76       36.52     20.30 o 
 -23   1   8       69.54       52.60     23.75 o 
 -21   1   8      189.46      152.41     27.14 o 
 -19   1   8        0.09        5.26     18.09 o 
 -17   1   8      608.30      635.18     33.84 o 
 -15   1   8      499.11      564.80     39.08 o 
 -13   1   8      204.94      206.17     26.81 o 
 -11   1   8      131.15      122.04     20.62 o 
  -9   1   8       36.62       64.56     18.60 o 
  -7   1   8       58.47       58.29     15.63 o 
  -5   1   8       11.50       20.59     14.81 o 
  -3   1   8      308.53      302.06     28.47 o 
  -1   1   8      120.75      134.32     19.48 o 
   1   1   8       14.31       19.31     15.95 o 
   3   1   8       79.51       41.66     17.29 o 
   5   1   8        0.36        1.09     18.34 o 
   7   1   8      101.80      105.22     20.57 o 
   9   1   8        7.03       19.14     17.83 o 
  11   1   8      669.37      718.46     52.85 o 
  13   1   8       31.41       47.03     22.93 o 
 -24   2   8        0.07       -4.76     22.99 o 
 -22   2   8       55.98       48.49     23.68 o 
 -20   2   8       15.51      -12.99     21.61 o 
 -18   2   8        5.85        3.51     22.09 o 
 -16   2   8       14.18       34.54     22.90 o 
 -14   2   8       47.42       53.16     26.79 o 
 -12   2   8        7.18      -11.61     14.98 o 
 -10   2   8       37.69       27.99     15.91 o 
  -8   2   8        3.63       -6.07     18.17 o 
  -6   2   8       26.49       -1.65     16.05 o 
  -4   2   8        2.87        2.50     15.98 o 
  -2   2   8      110.15       99.87     29.81 o 
   0   2   8      102.52       91.69     22.23 o 
   2   2   8       21.32       -6.65     15.93 o 
   4   2   8        0.25        6.99     16.43 o 
   6   2   8        0.20      -14.57     18.26 o 
   8   2   8        9.95       14.69     20.01 o 
  10   2   8        6.64       19.27     18.53 o 
  12   2   8      223.64      174.34     27.73 o 
 -21   3   8      105.84      138.95     32.14 o 
 -19   3   8       92.34       99.17     43.44 o 
 -17   3   8       50.80       76.89     30.33 o 
 -15   3   8       17.84       15.97     25.08 o 
 -13   3   8       46.17       37.95     18.53 o 
 -11   3   8       59.76       56.54     19.13 o 
  -9   3   8      190.79      196.34     23.29 o 
  -7   3   8      188.35      208.95     23.38 o 
  -5   3   8      128.06      187.47     26.13 o 
  -3   3   8      171.22      166.85     21.83 o 
  -1   3   8       63.21       44.55     21.01 o 
   1   3   8       66.11       82.39     23.42 o 
   3   3   8        2.75       18.03     23.66 o 
   5   3   8        3.06       -3.97     19.56 o 
   7   3   8       24.36       15.78     20.80 o 
   9   3   8      133.78      131.83     26.05 o 
 -18   4   8       43.64       57.14     30.83 o 
 -16   4   8      268.37      242.48     37.40 o 
 -14   4   8       45.16       62.68     19.89 o 
 -12   4   8       44.61       55.66     19.48 o 
 -10   4   8      259.63      264.59     25.60 o 
  -8   4   8       37.30       57.09     19.44 o 
  -6   4   8        4.25        4.70     17.66 o 
  -4   4   8      104.03      116.29     37.54 o 
  -2   4   8      305.21      308.41     72.99 o 
   0   4   8      127.86      143.47     25.65 o 
   2   4   8       13.97       26.11     20.72 o 
   4   4   8        7.26        3.49     20.18 o 
   6   4   8       15.25       37.71     22.19 o 
 -13   5   8      268.31      243.83     30.31 o 
 -11   5   8       11.00       19.31     21.77 o 
  -9   5   8        1.18      -19.83     19.83 o 
  -7   5   8       28.27       43.35     22.73 o 
  -5   5   8      114.61       96.54     24.57 o 
  -3   5   8        0.37      -11.06     19.45 o 
  -1   5   8       36.56       63.61     28.26 o 
   1   5   8      375.06      335.47     40.73 o 
  -9   1   9       26.36        5.56     22.28 o 
  -7   1   9      166.22      140.01     33.37 o 
  -5   1   9       38.46       32.74     39.98 o 
                                                 
